# Supplementary material for: Identification of a Novel Human Papillomavirus by Metagenomic Analysis of Samples from Patients with Febrile Respiratory Illness
Source: PLoS One. 2013 Mar 15;8(3):e58404. doi: 10.1371/journal.pone.0058404 (PMC3600855; doi:10.1371/journal.pone.0058404)
Supplement: Document S2 — This is a Perl script developed to determine whether a contig was circular or non-circular. (PL) [file pone.0058404.s002.pl]

# script to extract circular contigs from Newbler ACE files
# (c) Bas E. Dutilh 2011

use strict;

my $inputfile = "454Contigs.ace";
my $outputfile = "circular_contigs.txt";

if (! (open (IN, "<$inputfile"))) {
	print STDERR "Can't open $inputfile: $!\n";
	system ("pause");
	die; }

if (! (open (OUT, ">$outputfile"))) {
	print STDERR "Can't write to $outputfile: $!\n";
	system ("pause");
	die; }

print OUT "#contig\tcircle_rds\tcontig_length\n";

my $contig = "";
my $tmp_length = 0;
my $length = -1;
my %ends = ();
my %reads_per_lib = ();
while (my $line = <IN>) {
	if ($line =~ s/^CO (\S+) .*\n\Z/$1/o) {
		if ($contig =~ /\w/o) {
			if ((exists ($ends{"fm"})) && (exists ($ends{"to"}))) {
				my $n = 0;
				my $b = 0;
				foreach my $fm (keys %{$ends{"fm"}}) {
					if (exists ($ends{"to"}{$fm})) {
						++$n; }
					if (exists ($ends{"both"}{$fm})) {
						++$b; } }
				if (($n > 0) && ($b == 0)) {
					print OUT "$contig\t$n\t$length\n"; } }
			%reads_per_lib = ();
			%ends = (); }
		$length = -1;
		$contig = $line; }
	elsif ($length == -1) {
		if ($line =~ /^BQ/o) {
			$length = $tmp_length;
			$tmp_length = 0; }
		else {
			$line =~ s/\W+//og;
			$tmp_length += length ($line); } }
	elsif ($line =~ /^AF/o) {
		if ($line =~ s/^AF (\w+)\.\d+\-\d+\.fm\d+\.to\d+.*\n\Z/$1/o) {
			++$ends{"both"}{$line}; }
		elsif ($line =~ s/^AF (\w+)\.\d+\-\d+\.fm\d+.*\n\Z/$1/o) {
			++$ends{"fm"}{$line}; }
		elsif ($line =~ s/^AF (\w+)\.\d+\-\d+\.to\d+.*\n\Z/$1/o) {
			++$ends{"to"}{$line}; } } }
close (OUT);
system ("pause");
