# Supplementary material for: Identification of a Novel Human Papillomavirus by Metagenomic Analysis of Samples from Patients with Febrile Respiratory Illness
Source: PLoS One. 2013 Mar 15;8(3):e58404. doi: 10.1371/journal.pone.0058404 (PMC3600855; doi:10.1371/journal.pone.0058404)
Supplement: Document S3 — Identity matrix. Pair-wise comparison between 155 HPV full-genomes and L1region in PAVE database and 2 HPVs sequences from this study. Values shown represent percentage identity. (XLSX) [file pone.0058404.s003.xlsx]

## Sheet: whole_genome_identity_matrix
percent identity in non-gap positions	HPV_SD1	HPV_SD2	HPV1	HPV10	HPV100	HPV101	HPV102	HPV103	HPV104	HPV105	HPV106	HPV107	HPV108	HPV109	HPV11	HPV110	HPV111	HPV112	HPV113	HPV114	HPV115	HPV116	HPV117	HPV118	HPV119	HPV12	HPV120	HPV121	HPV122	HPV123	HPV124	HPV127	HPV128	HPV129	HPV13	HPV130	HPV131	HPV132	HPV133	HPV134	HPV148	HPV149	HPV14d	HPV15	HPV150	HPV151	HPV16	HPV17	HPV18
HPV_SD1	100	51.7	52	48.6	66	53.2	48.5	53.6	66.6	62.7	48.3	65.3	50.9	53.2	48.2	66.3	65.7	51.7	65.6	48.7	71.5	51.3	48.5	63.7	52.5	63.2	65.7	54.5	66.5	53.2	63.3	51.9	52.1	51	49.2	54.9	52.5	52.6	55.1	52.7	52.2	53.7	63	65.9	67.2	65.2	49.5	65.5	49.1
HPV_SD2	51.7	100	47.9	44.5	51.2	52	45	53.3	52.1	51.1	45	51	51.4	54.1	45	51.2	51.1	55.9	51.5	44.6	50.5	57	44.3	50.9	56.8	50.4	51.9	58.7	51.5	54.6	51	56.8	61.1	57.4	46.4	58.3	57.2	56.3	59.1	54.5	56.3	55.1	51.6	51.8	51.5	51.6	47.4	51.3	46.4
HPV1	52	47.9	100	46.1	51.6	48.7	45.4	48	51.3	51.4	44.9	51.1	48.1	49.8	45.7	51.2	51.6	49.2	51.5	45.9	51.4	47.3	45.9	50.4	48.1	51.7	51.4	49.5	51.3	49.7	51.6	48.9	48.6	47.5	45.9	49.4	48.1	48.5	49.3	49.1	49.7	49.8	51.5	52.1	52.4	50.9	47.5	51.6	46.1
HPV10	48.6	44.5	46.1	100	48.2	46.7	59.6	46.6	48.4	47.1	60.5	48	46	45.9	55.5	48	47.7	47.1	47.7	60.3	48.2	45.1	88.5	46.5	46.3	46.7	47.4	47.4	48.1	46.4	46.8	46.4	45.1	45.2	55.3	47.6	46.3	46.1	46.9	46.1	46.9	45.5	47.9	47.5	47.6	47.9	55.1	47.9	57.5
HPV100	66	51.2	51.6	48.2	100	53.1	48.3	53	70	61.5	47.5	69.4	50.8	53.3	49	70.4	69.6	51.5	69.6	47.6	64.4	51.9	48.4	62.2	53.1	61	78.9	54.9	70.4	53.4	62.9	52.2	51.4	51.5	49.5	55	52	53.1	54.6	52.4	52.5	53.5	61.6	70	64.1	78.6	49.9	69.8	49.9
HPV101	53.2	52	48.7	46.7	53.1	100	46.7	67.7	53.2	52.4	46.1	52.7	67.5	54.8	46.4	53.5	52.4	53.1	51.7	47.7	53.3	52	46.8	53.1	53.1	52.1	52.7	54.4	52.1	54.6	53	53.1	51.5	52.7	47.1	53.9	51.9	51.9	53.8	53.6	53.6	53.8	51.9	53.4	53	53.1	47.3	53.2	48.1
HPV102	48.5	45	45.4	59.6	48.3	46.7	100	46.6	47.4	46.5	62.2	46.9	46.4	46.2	55.5	48.2	47.7	47.5	47	69.3	47.8	45.3	59.6	46.6	46.5	46.1	47.3	47.6	47.3	46.5	46.3	46.6	45.6	45.7	56.2	47	45.8	46.7	46.2	45.8	48.3	45.9	46.7	47.4	47.3	48.3	55.2	47.3	56.7
HPV103	53.6	53.3	48	46.6	53	67.7	46.6	100	52.9	53	46.7	52.8	76.4	54.8	47	53.5	52.8	55.4	53.4	46.9	53.4	51.5	46.5	53.4	54	52.7	53.1	54.9	52.5	55.7	52.2	53.5	52	52.7	47.6	54.2	52	52.1	54.8	55.1	54	55	52.5	53.4	54.2	53.3	47.8	53	48
HPV104	66.6	52.1	51.3	48.4	70	53.2	47.4	52.9	100	63	47.8	77.8	51.1	53.2	48.2	71.2	70.1	51.5	70.3	47.3	66.2	52.6	48.7	62.5	52.8	62.2	68.9	54.4	70.2	53.7	64.2	52.1	51.5	52.6	49.4	54.5	52.9	52.2	54.5	53.2	52.2	53.9	62.9	70.8	66.6	69.1	50.7	70.3	48.8
HPV105	62.7	51.1	51.4	47.1	61.5	52.4	46.5	53	63	100	46.2	61.3	51.3	52.1	46.7	62.2	61	50.7	61.5	46.8	61.2	50.8	46.9	68.3	50.9	80.5	61.9	53.8	61.9	52.7	68.6	51.3	50.5	51	46.5	53.6	51.5	50.9	54.6	52.5	52.5	52.9	73.3	61.8	61.2	60.6	48.1	61.5	47.4
HPV106	48.3	45	44.9	60.5	47.5	46.1	62.2	46.7	47.8	46.2	100	47.2	46.3	46.5	56.8	47.9	47.4	46.8	47.1	62.4	47.2	44	60.6	46.2	45.9	45.7	47.3	46.9	46.6	46.2	46.4	45.5	44.9	44.9	56.8	46.5	45.3	44.9	46.5	45.5	46.9	45.9	46.5	47.5	47.7	47.3	55.6	48	56.7
HPV107	65.3	51	51.1	48	69.4	52.7	46.9	52.8	77.8	61.3	47.2	100	51.4	53.1	47.3	69.9	69.6	50.7	70.1	47	65.2	51.4	48.1	62.1	51.6	61.2	68.9	53.9	69.7	53.3	62.5	51.6	51.6	52	48.6	53.6	51.6	51.9	53.9	52.1	51.5	53.3	61.6	70.1	65.7	68.8	49.3	70.3	49.1
HPV108	50.9	51.4	48.1	46	50.8	67.5	46.4	76.4	51.1	51.3	46.3	51.4	100	55	46.5	51.9	50.5	53.4	51.6	46.3	51.8	51.4	45.9	51.5	53.7	51	52	55.3	52.1	55.9	52	52.8	52.2	52.2	47.3	54.8	52.3	52.1	55.5	55.5	52.1	54.8	51.5	52.1	52	51	47.1	51.6	47.8
HPV109	53.2	54.1	49.8	45.9	53.3	54.8	46.2	54.8	53.2	52.1	46.5	53.1	55	100	46.9	53.2	52.7	55	52.5	46.2	52.9	53.3	45.9	53.7	54.9	52.5	52.6	57.6	52.3	73.2	53.4	54.4	53.2	53.4	48.2	57.1	54.9	54.8	58	66.7	55.6	71.9	53.3	53.1	53.9	53.2	47.8	52.6	47.4
HPV11	48.2	45	45.7	55.5	49	46.4	55.5	47	48.2	46.7	56.8	47.3	46.5	46.9	100	48.6	48.4	47.2	48.3	55.9	48.1	44.7	55.3	47.4	45.9	46.8	48.4	46.8	47.6	46	47.2	46.4	45.3	44.9	73.8	47.3	47	46.2	46.3	45.8	47.4	46.1	47.2	48.2	48.1	49.1	57.7	48	56.2
HPV110	66.3	51.2	51.2	48	70.4	53.5	48.2	53.5	71.2	62.2	47.9	69.9	51.9	53.2	48.6	100	74.8	52.4	75.3	47.9	65.2	52.4	48.1	63.1	53	61.9	70.1	54.4	75.5	53.8	63.8	52.6	51.5	52.8	49.7	55	52.4	53.2	55	52.6	52.9	53.2	62.6	78.6	65.9	69.8	50.7	79	50
HPV111	65.7	51.1	51.6	47.7	69.6	52.4	47.7	52.8	70.1	61	47.4	69.6	50.5	52.7	48.4	74.8	100	51.8	85.5	47	64.7	52	47.7	62.5	52.4	61.1	69	54.5	83.3	53.8	63.1	51.5	51.3	52	49	53.9	51.9	52.2	54.5	52	52.9	53.3	62.1	74	65.5	68.6	50.2	74.5	48.6
HPV112	51.7	55.9	49.2	47.1	51.5	53.1	47.5	55.4	51.5	50.7	46.8	50.7	53.4	55	47.2	52.4	51.8	100	52.2	46.1	50.8	55.8	46.9	51.4	74.2	50.3	52.3	56.6	52	55.3	52.6	58.4	56.2	55.2	47.8	57.3	56.8	56.8	56.5	54.9	57.1	55	51.2	52.4	51.3	51.7	48.9	51.7	48.3
HPV113	65.6	51.5	51.5	47.7	69.6	51.7	47	53.4	70.3	61.5	47.1	70.1	51.6	52.5	48.3	75.3	85.5	52.2	100	47.1	64.8	51.6	47.8	62.6	52.8	61.5	68.7	54.4	83.6	53.2	63.7	51.6	51.7	52	49	54.4	52.3	52.5	54.7	52.5	53.1	53.1	62.1	74.7	65.1	69	50	74.4	48.8
HPV114	48.7	44.6	45.9	60.3	47.6	47.7	69.3	46.9	47.3	46.8	62.4	47	46.3	46.2	55.9	47.9	47	46.1	47.1	100	47.4	44.6	60.5	47	45.8	45.9	47.6	46.9	47.3	46.1	47	46	44.5	45.6	56	46.7	45.6	45.8	46	45.3	46.4	46.2	46.9	47.3	47.2	48.2	55	47.8	57.2
HPV115	71.5	50.5	51.4	48.2	64.4	53.3	47.8	53.4	66.2	61.2	47.2	65.2	51.8	52.9	48.1	65.2	64.7	50.8	64.8	47.4	100	51.9	48.2	62.6	52	61.3	65.2	54.3	65.2	53.4	63.3	52.1	51.7	52	48.5	54.3	51.7	52.3	54.8	52.8	51.7	53.7	61.9	66.1	65.9	64.6	49.4	65.2	49.2
HPV116	51.3	57	47.3	45.1	51.9	52	45.3	51.5	52.6	50.8	44	51.4	51.4	53.3	44.7	52.4	52	55.8	51.6	44.6	51.9	100	45.2	51.3	54.8	50.6	51.4	56.5	51.4	53.4	51	56	56.9	66.8	46	56.1	55.9	54.2	56.2	53.6	56.3	53.8	51.1	52.2	52.7	51.6	47.1	52.2	46.9
HPV117	48.5	44.3	45.9	88.5	48.4	46.8	59.6	46.5	48.7	46.9	60.6	48.1	45.9	45.9	55.3	48.1	47.7	46.9	47.8	60.5	48.2	45.2	100	46.2	46.3	46.4	47.7	47.1	48.2	46.3	46.1	46.2	45	44.6	55.1	47.1	46.4	46	46.2	45.9	47.1	45.7	47.9	47.3	47.4	48.2	54.9	48.3	57.1
HPV118	63.7	50.9	50.4	46.5	62.2	53.1	46.6	53.4	62.5	68.3	46.2	62.1	51.5	53.7	47.4	63.1	62.5	51.4	62.6	47	62.6	51.3	46.2	100	52.2	68.3	62.3	54.7	63.4	53.7	77.3	51.8	51.9	51.9	47.9	54.5	51.9	51.8	54.2	53.2	53.1	53	67.4	62.9	62	62.1	48.5	62.3	47.5
HPV119	52.5	56.8	48.1	46.3	53.1	53.1	46.5	54	52.8	50.9	45.9	51.6	53.7	54.9	45.9	53	52.4	74.2	52.8	45.8	52	54.8	46.3	52.2	100	51.1	52	56.3	52	55.1	51.7	57.4	55.6	54.5	47.3	56.6	57	56.2	56.1	53.7	58.2	55.1	51.9	52.5	53	53	48.5	52.7	48
HPV12	63.2	50.4	51.7	46.7	61	52.1	46.1	52.7	62.2	80.5	45.7	61.2	51	52.5	46.8	61.9	61.1	50.3	61.5	45.9	61.3	50.6	46.4	68.3	51.1	100	60.9	54.1	61.5	52.4	68.2	51.7	51	50.7	47	54	51.1	51.6	54.5	52.5	52.3	52.7	73.4	61.5	62.2	60.4	48.5	61.2	47.8
HPV120	65.7	51.9	51.4	47.4	78.9	52.7	47.3	53.1	68.9	61.9	47.3	68.9	52	52.6	48.4	70.1	69	52.3	68.7	47.6	65.2	51.4	47.7	62.3	52	60.9	100	53.9	69.3	52.8	61.7	51.7	51	51.1	49.1	53.8	52	52.2	54.4	51.5	52.7	52.6	62	70.2	64.2	80.8	50.5	69.7	49.8
HPV121	54.5	58.7	49.5	47.4	54.9	54.4	47.6	54.9	54.4	53.8	46.9	53.9	55.3	57.6	46.8	54.4	54.5	56.6	54.4	46.9	54.3	56.5	47.1	54.7	56.3	54.1	53.9	100	54.1	57.9	54.2	56.9	59.1	56.8	47.5	74.5	56.5	56.4	75.1	57.1	57.8	57.9	54.8	55	54.8	54.1	47.6	55.1	48.9
HPV122	66.5	51.5	51.3	48.1	70.4	52.1	47.3	52.5	70.2	61.9	46.6	69.7	52.1	52.3	47.6	75.5	83.3	52	83.6	47.3	65.2	51.4	48.2	63.4	52	61.5	69.3	54.1	100	52.7	62.7	51.7	51.6	51.4	49	54	51.3	52.2	54.1	51.4	53.2	52.9	62.5	75.2	65.7	69.9	49.4	75.3	49
HPV123	53.2	54.6	49.7	46.4	53.4	54.6	46.5	55.7	53.7	52.7	46.2	53.3	55.9	73.2	46	53.8	53.8	55.3	53.2	46.1	53.4	53.4	46.3	53.7	55.1	52.4	52.8	57.9	52.7	100	53.4	55.4	53.9	54.1	47.9	57.5	55.2	55.3	58	66.4	56.4	70.6	53.5	53.3	53.8	53.7	47.3	52.9	48.4
HPV124	63.3	51	51.6	46.8	62.9	53	46.3	52.2	64.2	68.6	46.4	62.5	52	53.4	47.2	63.8	63.1	52.6	63.7	47	63.3	51	46.1	77.3	51.7	68.2	61.7	54.2	62.7	53.4	100	52	50.9	51.2	47.9	54.7	51.4	51	54.8	52.7	53.5	53.2	69	63.7	62.9	61.5	49.1	62.9	48.5
HPV127	51.9	56.8	48.9	46.4	52.2	53.1	46.6	53.5	52.1	51.3	45.5	51.6	52.8	54.4	46.4	52.6	51.5	58.4	51.6	46	52.1	56	46.2	51.8	57.4	51.7	51.7	56.9	51.7	55.4	52	100	56.8	56.2	47.8	56.9	62.7	68.5	57.3	54.1	67.6	54.9	52.5	52.8	52.8	52.3	47.5	51.9	47.7
HPV128	52.1	61.1	48.6	45.1	51.4	51.5	45.6	52	51.5	50.5	44.9	51.6	52.2	53.2	45.3	51.5	51.3	56.2	51.7	44.5	51.7	56.9	45	51.9	55.6	51	51	59.1	51.6	53.9	50.9	56.8	100	57.1	46.7	59.8	56	56.4	60.1	53.4	58	53.7	52.2	51.6	52.2	51.4	47	51.5	46.9
HPV129	51	57.4	47.5	45.2	51.5	52.7	45.7	52.7	52.6	51	44.9	52	52.2	53.4	44.9	52.8	52	55.2	52	45.6	52	66.8	44.6	51.9	54.5	50.7	51.1	56.8	51.4	54.1	51.2	56.2	57.1	100	45.9	56	56.5	55.3	55.8	54.2	56.8	52.9	51.8	52.5	52.6	52	47.1	52.2	46.7
HPV13	49.2	46.4	45.9	55.3	49.5	47.1	56.2	47.6	49.4	46.5	56.8	48.6	47.3	48.2	73.8	49.7	49	47.8	49	56	48.5	46	55.1	47.9	47.3	47	49.1	47.5	49	47.9	47.9	47.8	46.7	45.9	100	48.5	47.7	47.1	48.2	46.8	48.8	47.7	47.4	49.1	49.1	49.6	58.3	49.3	57
HPV130	54.9	58.3	49.4	47.6	55	53.9	47	54.2	54.5	53.6	46.5	53.6	54.8	57.1	47.3	55	53.9	57.3	54.4	46.7	54.3	56.1	47.1	54.5	56.6	54	53.8	74.5	54	57.5	54.7	56.9	59.8	56	48.5	100	56.1	56.9	78.6	56.6	57.5	57.6	54.2	54.5	55	54.4	48.2	54.5	48
HPV131	52.5	57.2	48.1	46.3	52	51.9	45.8	52	52.9	51.5	45.3	51.6	52.3	54.9	47	52.4	51.9	56.8	52.3	45.6	51.7	55.9	46.4	51.9	57	51.1	52	56.5	51.3	55.2	51.4	62.7	56	56.5	47.7	56.1	100	62.8	56	55.1	62.7	54.8	52.1	53.3	52.8	51.8	48	52.8	47.7
HPV132	52.6	56.3	48.5	46.1	53.1	51.9	46.7	52.1	52.2	50.9	44.9	51.9	52.1	54.8	46.2	53.2	52.2	56.8	52.5	45.8	52.3	54.2	46	51.8	56.2	51.6	52.2	56.4	52.2	55.3	51	68.5	56.4	55.3	47.1	56.9	62.8	100	56.7	54.2	67.1	55	51.8	53	52.8	53	47	52.7	48.1
HPV133	55.1	59.1	49.3	46.9	54.6	53.8	46.2	54.8	54.5	54.6	46.5	53.9	55.5	58	46.3	55	54.5	56.5	54.7	46	54.8	56.2	46.2	54.2	56.1	54.5	54.4	75.1	54.1	58	54.8	57.3	60.1	55.8	48.2	78.6	56	56.7	100	57.1	57.6	58	55.3	55	55.6	55.1	48.4	55	47.9
HPV134	52.7	54.5	49.1	46.1	52.4	53.6	45.8	55.1	53.2	52.5	45.5	52.1	55.5	66.7	45.8	52.6	52	54.9	52.5	45.3	52.8	53.6	45.9	53.2	53.7	52.5	51.5	57.1	51.4	66.4	52.7	54.1	53.4	54.2	46.8	56.6	55.1	54.2	57.1	100	54.9	65	52.5	52.8	53.3	52.6	47.2	51.7	47.1
HPV148	52.2	56.3	49.7	46.9	52.5	53.6	48.3	54	52.2	52.5	46.9	51.5	52.1	55.6	47.4	52.9	52.9	57.1	53.1	46.4	51.7	56.3	47.1	53.1	58.2	52.3	52.7	57.8	53.2	56.4	53.5	67.6	58	56.8	48.8	57.5	62.7	67.1	57.6	54.9	100	56.5	52.7	52.5	51.7	52.4	48.6	52.2	49.3
HPV149	53.7	55.1	49.8	45.5	53.5	53.8	45.9	55	53.9	52.9	45.9	53.3	54.8	71.9	46.1	53.2	53.3	55	53.1	46.2	53.7	53.8	45.7	53	55.1	52.7	52.6	57.9	52.9	70.6	53.2	54.9	53.7	52.9	47.7	57.6	54.8	55	58	65	56.5	100	53.7	53.5	53.5	54.2	48.1	53.2	47.9
HPV14d	63	51.6	51.5	47.9	61.6	51.9	46.7	52.5	62.9	73.3	46.5	61.6	51.5	53.3	47.2	62.6	62.1	51.2	62.1	46.9	61.9	51.1	47.9	67.4	51.9	73.4	62	54.8	62.5	53.5	69	52.5	52.2	51.8	47.4	54.2	52.1	51.8	55.3	52.5	52.7	53.7	100	62.2	61.9	61	49	62	49
HPV15	29.8	24.9	24.9	22.4	34.6	24.7	22.3	24.8	34.9	30.3	22.4	34.6	24.9	25.4	22.8	39	36.6	25.1	36.9	22.7	32.5	24.6	22.3	30.8	24.8	30.2	34	26	36.8	25.3	30.9	25	24.4	24.8	23.2	25.8	25.2	25	26.1	25	24.8	25.4	30.1	100	31.9	34.3	50.8	40.5	49.4
HPV150	67.2	51.5	52.4	47.6	64.1	53	47.3	54.2	66.6	61.2	47.7	65.7	52	53.9	48.1	65.9	65.5	51.3	65.1	47.2	65.9	52.7	47.4	62	53	62.2	64.2	54.8	65.7	53.8	62.9	52.8	52.2	52.6	49.1	55	52.8	52.8	55.6	53.3	51.7	53.5	61.9	65.4	100	63.6	49.8	64.9	49.3
HPV151	65.2	51.6	50.9	47.9	78.6	53.1	48.3	53.3	69.1	60.6	47.3	68.8	51	53.2	49.1	69.8	68.6	51.7	69	48.2	64.6	51.6	48.2	62.1	53	60.4	80.8	54.1	69.9	53.7	61.5	52.3	51.4	52	49.6	54.4	51.8	53	55.1	52.6	52.4	54.2	61	69.6	63.6	100	50.5	69.4	49.9
HPV16	20.7	21.6	22.3	26.6	22.7	21.3	26.8	21.6	23.1	22.2	27	22.6	21.2	22	27.9	23.2	22.9	22.1	22.8	26.7	22.6	21.4	26.5	22.4	22.1	22.5	23.1	21.8	22.6	21.7	22.6	21.6	21.4	21.5	28.2	22.2	21.8	21.3	22.2	21.7	21.6	22.1	22.3	50.8	22.6	23	100	22.6	58.7
HPV17	65.5	51.3	51.6	47.9	69.8	53.2	47.3	53	70.3	61.5	48	70.3	51.6	52.6	48	79	74.5	51.7	74.4	47.8	65.2	52.2	48.3	62.3	52.7	61.2	69.7	55.1	75.3	52.9	62.9	51.9	51.5	52.2	49.3	54.5	52.8	52.7	55	51.7	52.2	53.2	62	81.3	64.9	69.4	49.7	100	49.5
HPV18	20.6	21	21.6	27.7	22.7	21.6	27.5	21.6	22.1	21.9	27.4	22.5	21.4	21.8	27.2	22.8	22.1	21.7	22.3	27.7	22.5	21.2	27.5	22	21.8	22.1	22.7	22.3	22.4	22.1	22.3	21.7	21.3	21.2	27.5	22	21.6	21.7	21.9	21.5	21.8	21.9	22.2	49.4	22.3	22.6	58.7	22.4	100
HPV19	62.9	51.1	51.6	47.1	61.3	52.8	46.5	52.7	62.4	73.9	45.9	61	51.3	53.4	47.1	62	62	51.1	61.6	46.3	61.6	50.9	47.1	68.1	52.1	73.5	61.7	54.3	61.9	53	69.4	52.5	51.4	51.3	46.5	53.6	52.3	52.5	54.6	52.7	52.4	53	79	61.8	61.3	61.1	48.9	61.7	48.8
HPV1a	52	47.9	99.9	46	51.5	48.7	45.4	48.1	51.2	51.4	44.9	51.1	48.1	49.8	45.7	51.2	51.6	49.2	51.5	45.8	51.4	47.2	45.8	50.4	48.1	51.7	51.5	49.5	51.3	49.7	51.6	49	48.6	47.5	45.9	49.4	48.2	48.5	49.3	49.1	49.7	49.7	51.4	52	52.5	50.9	47.5	51.5	46.1
HPV2	47.9	44.5	45.1	60.7	47.5	45.8	61.7	46	47.4	46.2	64	46.9	45.3	44.8	54.5	47.6	47.3	46.3	47.5	61.4	47.6	43.9	60.8	46.6	45.9	46	47.2	46.1	47.4	45	45.8	45.6	43.7	44.7	55.1	45.6	45.1	44.9	46.2	44.8	45.4	45.8	47	47.4	47	47	54.3	47.8	56.1
HPV20	62.9	50.9	50.2	47.1	61.3	52.5	46.3	52.7	62.4	73.1	46.1	61.7	51.2	52.8	46.6	61.6	61.2	50.8	62	46.5	62	51	46.7	68	51.5	72.8	61.3	54.6	61.2	53.2	69.4	51.8	51.7	51.7	46.7	54.2	51.1	52.1	54.3	52.7	52.4	53.3	84	61.2	62	60.7	48.3	61.5	48
HPV21	62.9	51.4	50.8	47.7	61.4	52.1	47	52.6	62.5	73.1	47.3	61.4	51.3	53.3	47.2	62.2	61.4	51.5	62	47	61.6	51.5	47.2	67	51.6	72.8	61.8	54.3	61.8	53.5	69.1	52.3	51.4	51.1	47.3	54.1	51.8	52	54.3	53.1	52.3	53.5	86.2	61.8	61.9	61.1	48.3	62.1	48.1
HPV22	65.8	51.6	51.5	47.6	78.7	52.9	47.7	52.9	69.4	60.6	46.6	69	51.2	52.8	48.8	70.3	68.6	51.8	69.2	47.7	64.3	52.1	48.2	61.7	53.1	59.6	81.2	54.8	69.8	53.6	61.9	52.4	51.7	52	49.6	54.7	52.1	53	55.3	52.3	53.1	53.6	60.8	69.6	63.7	89.2	50.1	69.9	49.5
HPV23	65.5	52	51.5	48.2	78.4	53.4	47.9	54.2	68.9	60.7	47.6	68.8	51.4	52.9	49	70.5	68.8	51.5	69.6	47.4	65.1	51.9	48.7	61.6	52.3	60.6	86.6	54.4	70.2	53.5	62.2	52.9	51.7	51.5	49.7	53.6	52.2	52.8	54.9	52.5	51.7	53.3	61.6	70.2	63.4	80.2	51.2	69.6	50.2
HPV24	63.9	50.7	52	47.5	62.4	52.6	47	53.4	63.1	67.6	47.1	62.8	51.3	53.6	47.4	63.4	63	50.8	63	46.8	63	51.4	47	69.1	51.9	67.5	62.7	54.1	64.4	53.4	69.3	51.9	51.8	51.6	47.8	54.3	52	52.4	54.8	52.4	52.3	53.7	68	63.3	63	61.5	49.8	62.6	49.3
HPV25	62.3	51.3	51.6	47.3	61.4	52.3	46.3	52.8	62.9	73.6	46.7	61.3	51.4	53.2	46.8	61.9	61.3	50.9	61.2	46.3	62.5	50.5	47.4	68.2	51.1	73.7	61.4	54.5	61.8	52.8	68.9	52.4	51.4	51.4	46.4	53.9	52	52.3	53.8	52.6	52.9	53.2	79.7	61.8	61.6	60.4	48.9	61.6	48.7
HPV26	49.2	45.8	46.9	56.2	49.6	47.8	54.9	47.5	49.8	47.1	55.4	49.1	47.2	47.7	55.2	48.7	48.8	48.5	48.4	55.9	48.8	46.2	55.8	47.9	47.7	47.1	49.1	47.6	48.6	48.2	47.9	47.6	46.7	46.8	56.1	47.5	47.3	47.3	47.8	47.6	48.4	47.1	47.6	49.1	49.6	49.6	59.3	48.3	61.4
HPV27	47.9	43.9	45.2	60.8	47.3	46.4	61.9	46.4	47.3	46.7	63.3	46.9	45.2	45.1	54.9	47.6	47.4	45.7	47.2	61.5	47	43.7	60.6	46.5	45.7	46.2	46.7	45.9	47.3	45	46.2	45.4	43.3	44.6	54.7	45.9	44.8	45.2	46.4	45.1	45.8	45.7	46.9	47.4	46.9	47.1	54.6	47.6	55.8
HPV28	47.8	44.9	45.7	81.6	47.3	46.4	59.1	46.5	47.9	46	60.3	47.4	45.8	45.8	54.9	47.9	47.3	46.7	47.1	59.4	47.9	44.9	81.8	46	46.1	46	47.1	46.9	46.8	46.2	45.8	45.4	44.4	44.4	54.9	46.3	46.1	45.1	45.8	45.2	47.2	45.4	46.9	47.1	47.3	47.6	55.2	47.9	56.3
HPV29	48.6	44.5	46.5	77.1	47.8	46.5	60.4	46.6	47.9	46.6	61.4	47.5	45.6	45.8	55.3	48.1	47.6	46.7	47.3	60.3	47.6	44.7	76.8	46.3	46.4	46.9	47.5	46.4	47.3	45.9	46.4	46.5	44.9	45.8	55.7	46.5	46.5	45.9	46.3	46.1	46.9	45.7	47.5	47.7	47.4	47.6	55.4	48.3	57.3
HPV3	48.5	44.8	45.6	81.5	48	46.3	59.5	47	48.5	46.9	60.9	48.2	45.8	46.1	55.4	48.1	48.1	46.6	48.1	59.9	48.3	45	81.5	46.5	46.4	47	48	47.3	48.2	46.6	46.7	46	45.1	44.6	55.2	47.2	46.5	45.6	46.7	46.4	47.1	46.1	47.7	47.9	47.5	48	55.5	48.4	57
HPV30	49.3	45.8	46.3	55.5	48.5	46.8	54.8	47.8	48.7	47.9	55.3	48.4	47.3	46.8	55.3	48.4	48.1	47.7	47.6	55.5	47.7	45.3	55.7	47.7	46.8	48.3	48.3	47.3	48.2	47.1	47.8	47	45.8	45.5	55.8	46.4	46.8	46.3	47.2	46.4	47.6	47.5	48.2	48.8	48	48.5	57.4	48.2	60.1
HPV31	49.2	47	47.2	55.9	50.1	48.1	55.7	48.2	50.8	48.4	56.8	49.9	48	48.1	57.6	50.6	50.3	48.5	50	56.2	49.6	47	55.7	49	47.6	49	49.8	48.3	50.2	48.4	49.2	48.1	46.9	46.9	57.7	48.2	48.2	48	48	47.7	48.7	48.5	48.7	50.4	50.4	50.9	72.2	49.7	59.5
HPV32	49.5	46	45.4	55.1	48.7	47.1	55.4	46.5	49.3	46.3	56.7	48	46.6	47.7	59.7	48.8	48.4	47.9	48.3	56	48.2	45.4	54.8	47	46.8	46.4	48.8	46.9	48.6	46.7	47.3	47.2	45.2	45.5	60.3	47.9	46.5	45.8	47	47.2	47.9	46.7	47	48.7	48.1	48.9	58.4	48.1	56.8
HPV33	49.3	47.6	47.2	54.6	49.6	47.3	54.3	48	49.7	48.2	55.5	48.7	47.6	47.4	57	50.1	49.8	48.6	49.4	55.1	48.8	46.5	54	49.3	47.5	47.9	50.1	48.4	49.9	47.3	49.3	48.3	46.5	47.6	56.9	48.5	47.9	48.2	47.9	47.6	48.9	47.5	49	50.7	49.4	50.3	66.6	50.4	57.9
HPV34	48.9	46.3	45.8	55.6	49.4	47.7	55.1	47.9	49.1	47.6	56.6	48.7	48.2	47.5	57	49.5	49.5	48.6	49.1	56.3	49.2	46.6	55.5	49.1	47.6	47.8	49	47.6	48.6	47.5	48.3	48.1	46.3	46.5	57.5	47.8	47.8	48.1	48.2	47.5	49	47.9	48	49.6	48.9	49.5	61	49.8	57.3
HPV35	49.8	47.4	46.7	55	50.4	47.3	54.9	47.7	50.2	48.2	55.4	49.2	47.1	47.6	57.2	50.1	49.9	48.6	49.5	55.3	49	46.1	54.8	48.7	48.5	48.1	50.2	48.1	49.5	47.4	48.6	47.7	46.9	46.9	58.1	48.1	48.1	47.3	48.3	47	49.1	47.5	48.4	50	50.1	49.9	73.4	50	59
HPV35h	49.9	47.6	46.8	55.4	50.6	47.6	55.2	48	50.3	48.3	55.6	49.3	47.5	47.8	57.5	50.1	49.9	48.7	49.6	55.5	49.1	46.3	55.1	48.9	48.6	48.3	50.3	48.2	49.6	47.7	48.9	47.8	47.1	47.1	58.3	48.4	48.3	47.4	48.5	47.2	49.5	47.8	48.6	50.1	50.2	50.2	73.6	50	59.1
HPV36	62.5	50.6	51.5	47.3	61.7	52	46.7	52.6	61.9	78.6	46.4	61.1	51.4	52.2	46.8	62	60.8	50.9	61.1	46.9	61.7	51	47	68.1	51.2	77.8	61.3	54	61.4	52.5	68.7	51.7	50.3	50.7	47	53.8	50.8	51.4	53.8	51.8	52.5	52.4	73.1	61.8	61.8	60.4	48.3	61.3	47.6
HPV37	65.9	51.6	51.3	47.2	70.4	52.8	47.4	52.7	70.5	61.7	47	70	51.4	53.5	47.8	78.3	74.1	51.7	74.5	47.4	65.1	52.3	47.3	62.4	52.4	61.6	70.1	55.2	75	53.3	62.8	51.8	51.2	52.1	48.6	54.8	53.1	52.7	54.6	52.6	52.3	53.3	61.7	81.9	65.7	69.5	50.4	83.2	49.1
HPV38	66	51.5	51.1	48.3	75.6	53.1	47.2	53.6	70	61.9	47.3	69.4	51.6	53	49	70.7	69.6	51.4	70.4	47.9	64.7	51.7	48.1	62.3	52.8	61.1	75.7	54.9	70.4	53.3	62.8	51.5	51.6	51.3	49.1	54.2	52.6	52.4	55.2	53.1	52.2	53.2	61.5	70.5	65.1	75.3	50.8	70.4	49.6
HPV39	49.7	47.2	46.8	56.6	49.7	47.5	56	47.7	49.4	47.9	56.7	48.7	47.9	47.5	55.3	49.4	48.6	48.5	48.6	56.2	48.9	46.7	56.4	48.5	48.1	47.5	49.2	48.3	48.8	47.7	48.7	47.7	47.4	47	55.8	48.5	48	47.5	47.8	47.5	48.7	48.2	48.9	49.2	49.3	49.4	59.3	49.1	69.1
HPV4	53.1	57.1	48.1	46.7	52.6	54.1	46.7	54.6	53.6	52.4	46.4	52.4	53.6	55.8	46.3	52.9	52.2	57	52.5	46.2	52.9	56.3	46.9	53.4	57.2	53	52.9	58.7	52.4	56.5	53.2	57.8	57.1	56.7	47.4	58.5	57	57	58.4	55.6	58.3	56.9	53.9	53	53.3	52.7	48.4	52.7	48.3
HPV40	47.2	44.5	45.2	55.1	48.1	46.6	54	46.9	48.1	46.9	55.5	47.7	46.7	46	58.8	47.9	47.6	46.4	47.2	54.4	47.2	44.4	55	47.1	45.8	47.1	48.5	46.9	47.6	45.8	46.8	46.2	45.3	44.9	58.4	46.6	46.4	45.6	46.6	45.6	47.2	46.1	46.9	47.9	48.1	48.6	56	47.8	56.4
HPV41	46.5	44	52.1	43.7	45.7	45.7	43.3	45.8	46	46.2	43.2	45.6	45.1	43.8	43.4	45.7	45.3	44.2	45.6	42.3	46	43.3	43	46.2	44	46	45.7	45.3	45.9	43.9	45.9	44	44.3	43.5	43.7	44.3	44.4	44.3	44.2	44.4	44.9	43.6	46	46.1	46	45.4	42.7	46.4	42.9
HPV42	49.4	47	45.9	55.4	49.2	47.4	55.4	47.5	49.5	46.6	55.7	48.5	46.9	47.6	59.2	49.1	49	48.1	48.6	56.1	48.8	45.8	55.6	47.6	46.5	46.5	49.2	47.8	49.2	47.4	48.2	47.8	45.4	45.9	59.5	47.7	47.1	46.6	47.2	46.7	48.7	47.4	48.2	49.2	48.7	49.6	59.2	48.7	56.6
HPV43	48.4	46.6	45.3	54.9	48.7	46.7	54.8	47.7	49.4	47.2	55.5	47.8	47.4	47.3	59.4	49.2	48.1	47.6	48.3	55.2	47.9	44.3	55	47.6	47.2	47.8	48.5	48.1	48.1	47.1	47.8	47.6	46	45.3	59.7	47.8	47.8	46.8	48.2	47.1	48.6	46.8	47.3	49.1	48.7	48.8	57.4	48.7	55.7
HPV44	48.3	45.7	46.1	55.5	49.3	46.5	56.5	47.2	48.9	46.4	56.7	48	46.9	47.9	73.1	49.4	48.3	47.8	48.3	56	47.8	45.7	55.2	48.1	46.8	47.2	48.7	47.1	48.5	47.2	47.3	47.2	46.3	44.7	80.3	47.6	47.4	46.8	47.5	46.2	47.7	47.3	47.7	49	48.7	49.5	58.2	48.8	56
HPV45	49.5	46	46.1	57.2	50	48.2	55.9	48.2	48.9	47.5	56.2	48.3	47.3	47.9	55.7	49.8	49.1	48	48.8	56.7	48.6	47.2	56.6	48.1	47.5	47.3	49.4	48.6	49.3	48.9	48.3	47.6	47.6	46.7	56.8	48.4	47.6	47.9	48.2	47.5	49.5	48.8	49.2	49.1	49.1	49.5	58.9	49.2	81
HPV47	62.7	51	51.1	46.9	61.4	52.2	46.6	53.3	63.1	77.4	46.3	61.3	51.1	52.5	46.5	61.8	60.8	50.5	61.5	46.1	61.3	51	46.4	68	51.3	77.3	61.4	53.9	61.6	52.4	68.4	51.4	50.8	50.6	47	53.8	50.3	51.5	54.3	52.1	51.9	52.1	73.3	62.1	61.5	60.6	48.1	61.5	47.3
HPV48	51.8	56.8	47.9	45.1	51.7	51.8	46.1	53.2	52.1	51.8	45.5	51.3	51.4	53.8	45.6	52.6	51.7	56.7	51.5	45.9	50.7	54.1	44.9	52	55.7	52	52.2	55.1	51.8	55	51.6	61.1	55.3	54.8	47.1	54.5	66.6	60.6	55	53.8	61.6	54.4	52.2	52.7	52.2	51.8	47.6	51.9	46.3
HPV49	45.4	24.8	24.6	22.6	31.9	24.6	22.6	24.7	32	30.5	22.5	31.5	24.4	25.1	22.4	32.3	31.8	24.8	31.7	23	35	24	22.5	30.7	24.8	30.7	31.1	25.7	31.8	24.9	30.3	24.5	24.2	24	22.8	25.7	24.7	24.8	26	24.9	24.4	25.3	30.2	65.6	32.4	31.5	49.1	31.9	48.9
HPV5	27.9	24.1	24.2	22.1	29.5	23.9	21.7	24.3	30.1	38.9	21.8	29.6	24.4	24.6	21.8	30	29.3	23.9	29.6	22.1	29.8	23.6	21.7	33.5	24.2	38.4	29.2	25.2	29.8	24.7	33.2	24.3	23.6	23.8	22	25.2	23.8	24.1	25.5	24.1	24.2	24.9	35.5	62.2	29.5	29.2	48.2	29.7	47.7
HPV50	52	55.3	48.3	45.7	52	51	46.1	51.7	52.4	50.6	45.5	51.6	51.2	53	46.4	52.2	51.5	57.3	52.2	45.6	51.3	54.1	45.9	51.1	57	50.8	51	54.9	51.1	54.5	51.2	60.5	55.3	54.6	47.2	55.6	65.7	60.5	55.3	54	61.2	54.3	51.3	52.1	52.5	52.1	47.7	52.7	47.7
HPV51	48.6	45.6	46.3	56.4	48.8	47.4	54.6	47.9	48.2	47.1	55.4	48.2	47.4	47.7	54.7	48.4	48.4	47.8	48.1	55.9	48.1	45.9	56.1	48.1	47.1	47.3	48.7	47.8	48.3	47.8	47.5	47.1	46	46.4	55.3	47	47.5	47.2	47.6	47.6	48.1	47.4	47.7	48.5	48.4	48.8	58.5	48.1	61.1
HPV52	49.9	47.3	46.7	55.3	50.1	47.9	54.2	48.1	49.6	47.8	55.2	49.3	48	47.1	56.4	49.8	49.3	48.4	49.3	55.5	49.3	46.7	55.2	48.4	48.3	48.2	49.6	48.9	49.1	47.9	48.9	48.8	47.4	47.1	56.7	48.9	47.9	47.6	48.8	47.8	49.1	47.8	48.5	50	49.6	50.9	65.7	49.4	58.1
HPV53	20.3	20.7	21.5	26.6	22	21.3	26.7	21.3	22	21.6	26.8	21.9	21	21.7	26.8	21.9	21.7	21.3	21.7	26.8	21.7	20.6	26.7	21.9	21.2	21.8	21.9	21.6	21.9	21.6	21.8	21.2	20.9	20.5	27.1	21.4	21.4	21	21.3	21.5	21.4	21.6	21.5	48	21.7	22.2	56.9	22	59.7
HPV54	49.8	45.7	46.5	56.1	49	46.4	56.4	47.3	49.8	48	56.9	48.9	46.8	46.6	59.5	49.1	49.3	47.8	49.2	57	48.9	45.4	55.9	48.9	47.5	48	48.6	47.2	48.7	46.8	48.9	48.3	45.5	46.2	59.1	47.7	47.4	47.7	47.4	46.8	48.5	47.1	48.3	49.2	49.4	49	58.2	49.2	57.7
HPV55	48.7	45.7	46.4	55.8	49.5	46.9	56.2	47.9	49.4	47	56.9	48.3	46.9	48.1	73	49.4	48.6	47.7	48.7	56.2	48.4	45.9	55.5	48	47	47.3	49.6	47.1	48.7	47.7	47.2	47	46.3	45	80.3	47.6	47.6	46.7	47.6	46.4	47.7	46.9	48	48.9	48.9	49.7	58.3	48.7	56.3
HPV56	20.5	21.1	21.7	27	22.8	21.4	26.7	21.3	22.3	22	26.8	22.2	21	21.9	26.6	22.5	22.3	21.6	22.4	27	22.4	20.9	26.9	22	21.3	21.8	22.5	21.9	22.4	22	21.9	21.6	21.2	21	27	22	21.5	21.3	21.9	21.9	21.6	22	21.8	49	22	22.5	58	22.4	60.7
HPV57	47.2	43.7	45	60.2	46.8	45.7	61.3	45.8	46.3	45.8	62.9	46.4	44.7	44.2	54.3	46.9	46.2	45.2	46.5	61.6	46.9	43.4	60	45.4	45	45.3	46.2	45.5	46.7	44.7	45	45.3	43.6	43.6	54.5	45.2	44.7	44.6	45.5	44.3	45.7	44.9	45.8	46.5	46.3	46.4	53.9	47.1	55.5
HPV58	48.7	47	47.2	55.1	49	47.3	54.4	48.1	49.3	47.7	55.5	48.4	46.5	46.8	56.7	49.1	48.7	48.2	48.7	55.3	49	46.3	54.6	48.8	47.1	48.1	48.9	48.6	49	47.3	48.7	47.7	46.4	46.9	57.2	48.3	47.5	46.9	48.3	46.9	48.1	47.2	49	49.6	48.6	49.7	66.8	49.5	57.9
HPV59	49.4	46.7	46.7	56.4	48.8	47.5	55.2	47.5	48.7	47.7	56.1	48.5	47.4	47.6	54.7	49.5	47.7	48.2	48	56.2	48.7	46.5	56.3	48.1	47.5	47.8	48.6	48.7	48.4	47.8	48	46.9	46.2	46.6	56	48.3	47.9	47.1	48.1	47.5	48.5	47.8	48.4	49.1	48.5	48.9	58.6	48.5	71.5
HPV5b	63.2	51.1	51.7	47.2	61.5	52.4	46.1	53	62.8	78.5	46.4	61.1	52.2	52.4	46.1	62.3	61.2	51.1	61.5	46.4	61.6	51	46.2	68.6	52	78.1	61.6	53.9	62.2	52.6	68.7	51.8	50.7	51.4	46.5	53.8	51.4	51.9	54.5	51.6	52.3	53.3	73.5	62.3	61.7	61	48.3	61.8	47.6
HPV5d	63.2	51	51.6	47.1	61.4	52.4	46.2	53	62.6	78.6	46.3	60.9	52.2	52.4	46.4	62.3	61	51	61.7	46.3	61.7	50.8	46.4	68.7	51.8	77.8	61.5	53.9	62.3	53	68.7	52	50.6	51.2	46.8	53.8	51.2	52	54.7	51.6	52.2	53.1	73.3	62.2	61.6	60.9	48.2	61.7	47.7
HPV6	48	45.1	45.8	55.1	48.8	46.6	55.2	46.9	48.2	45.9	56.5	46.7	47.1	46.9	83.3	48.4	47.5	47.6	47.5	55.8	47.8	45	54.8	46.9	46.7	46.4	48	46.6	47.1	46.2	47.3	46.7	44.9	44.4	73.8	46.8	46.7	46.3	46.7	46	47.6	47.1	46.8	47.9	48	48.4	57.9	47.7	56.5
HPV60	51.7	56.9	48.4	45.8	51.3	53.4	46	52.7	51.4	51.5	45.7	51.3	52.5	55.3	45.9	51.9	51.6	60.1	52.1	45.2	51.7	55.7	45.8	51.9	60.4	51.5	51.3	57.9	51.8	56.1	52.3	58.6	58	56.7	47.1	58.2	57.8	57.5	57.8	54.9	59.3	55.4	53	52.1	51.8	51.7	47.5	52.1	47.1
HPV61	48.6	44.6	45	60.2	47.6	47	69.2	47.2	47	46.2	62.9	47.1	46.5	45.8	55.6	48	46.9	46.4	46.8	69.1	47.5	44.4	60.1	46.6	46	46.1	47.5	46.8	46.9	46.2	46.3	45.9	44.9	45	55.8	46.3	45.7	45.6	46.1	45.7	46.6	45.8	47	47.9	47.3	47.8	55.3	47.8	56.9
HPV62	48.5	43.8	44.9	59.4	47.5	46.3	69.4	46.8	47.9	46	61.7	47.2	45.9	45.7	55	47.4	46.8	46.4	47	69.1	47.8	44.2	59.4	46.7	45.8	45.5	46.9	46.1	46.7	45.8	46.4	45.7	44.3	45	55.7	45.9	45.2	45.7	45.8	44.9	46.6	45.4	46.9	47.3	48.1	47.7	54.7	47.3	56.6
HPV63	52.3	48	62.4	46.7	51.7	49.7	46.7	49.4	52.4	50.7	46.3	51.6	48.5	49	47.1	52	51.3	49.2	51.6	46.3	51.4	47.4	46.6	51.3	49.1	50.8	51.6	49.5	51.6	49.4	51.6	49.5	48.1	48.4	47.4	49.6	48.6	48.9	50	48.6	50.3	49.4	51.2	52.1	52.3	52.1	48.5	52	47.1
HPV65	53	56.3	48.6	46.1	52.8	53.4	46.9	54.6	53.5	52.8	46	52.5	53.6	56	46.3	53.4	52.5	57.1	52.7	46	53.4	56.1	46.3	53.5	56.5	52.6	52.7	58.4	52.6	57.3	53.6	57.5	56.7	56.3	47.3	59	56.5	56.9	58.9	55.7	58.5	57.3	53.6	52.8	54	52.9	47.8	52.7	47.8
HPV66	48.3	45.4	45.8	56	48.9	47.6	55.3	47.3	48.7	47.6	55.8	48.1	46.6	47.7	54.7	48.4	48.2	47.8	48.3	55.9	48.1	45.8	55.7	46.9	46.6	47	48.8	47.9	48.5	47.6	47.5	46.6	46.4	45.7	56.1	46.9	46.7	46.8	47.1	46.7	48	47.9	47.5	48.4	48	49.1	58	48.5	60.8
HPV67	49.6	46.8	46.6	54.6	49.3	48	53.9	48.4	50	47.5	55.1	49.3	47.3	46.8	56.2	49.6	49.2	47.2	49	55.2	49.3	46.3	54.7	48.2	47.6	48.3	49.1	48.5	49.2	47.5	48.2	47.7	46.6	46.8	56.7	48.1	47.8	47.4	48.1	47.6	48.1	47.5	48.3	50.2	48.9	49.9	65.9	49.7	57.5
HPV68	17.3	18.2	18.4	23.4	19.3	18.1	23.1	18.4	19.6	19.2	23.4	19.3	18	18.6	22.6	19.2	19.2	18.9	19.1	23.3	19.1	17.9	23.3	19.4	18.6	19	19.3	19	19.3	18.6	19.3	18.3	18.2	18.2	22.9	19.2	18.9	18.2	19	18.8	18.5	19	18.9	49.5	19.2	19.3	58.6	19	69.4
HPV69	49.1	45.9	47.5	56.5	49.3	48.1	55.2	47.6	49.4	47.5	56	49.1	48	48.3	55	48.4	48.4	48.2	48.6	56.7	48.4	46.8	56.4	48.5	48.3	48	49.6	47.8	48.7	48.3	48.5	47	46.7	46.9	56.3	47.8	47.7	47.5	47.8	47.9	47.7	47.5	47.4	49.5	49.1	49.4	60.1	48.6	62.2
HPV6b	48.3	45.3	45.9	55.1	49.1	46.8	55.2	47	48.6	46.2	56.6	47.1	47.1	47.1	83.4	48.5	47.7	47.8	47.7	55.9	48	45.2	54.8	47.2	46.9	46.7	48.3	46.8	47.4	46.5	47.6	46.9	45.2	44.6	73.9	47	46.9	46.4	46.9	46.2	47.6	47.3	47.1	48.1	48	48.7	57.9	47.9	56.6
HPV7	49.1	45.6	45.8	54.9	49	46.5	54.2	47.7	49.2	47	55.6	48.4	47.4	46.7	59	49.6	48.5	48.1	48.2	54.6	48	45.6	55	47.7	47.1	47.2	48.9	47.7	48.3	46.9	47.3	47.4	46.8	45.5	58.9	47.4	47.7	46.4	47.9	47.3	48.1	47.2	47.8	49.2	49.2	49.2	57	48.7	56.1
HPV70	49.5	46.6	46	56.4	48.7	47.3	56.4	48	48.8	47.6	56.4	48.4	48.5	47.5	55.7	49.1	48.6	47.9	48.2	55.9	48.3	46.3	57	48.2	47.4	47.1	48.6	48.2	48.6	48	48	47.2	46.9	47.2	55.9	48.3	47.4	47.5	47.6	47.4	48.5	47.9	48.5	48.5	49.2	48.5	58.7	48.5	69.7
HPV71	49	45.4	46.1	61.5	48.7	47	62.4	47	47.7	47.2	73.4	48.1	46.1	46.7	56.8	48.5	48	47.1	47.7	62.6	47.5	44.9	61.3	47.5	46.7	47	48.3	47.3	47.9	46.1	47.4	46.7	44.7	45.5	56.9	46.7	46.3	45.7	47	45.9	47.5	46.4	47.7	48.3	48.2	48.2	56.5	48.4	57.7
HPV72	49	45	45.2	60	47.8	47	70	46.5	47.7	46.4	62.8	47.5	46.3	45	55.8	47.7	47	46	47.5	69.2	48.2	44.6	59.7	46.6	46.1	46	47.4	46.2	47	45.5	46.8	45.9	45.2	45	55.9	46	45.7	45.1	45.7	45.3	47	45.7	46.8	47.5	47.3	47	55.5	47.6	56.4
HPV73	49.4	47	46.2	55.5	50	48	55.6	48.1	49.5	48	56.8	48.6	48.2	48	57.6	50.1	50	49.2	49.9	55.8	49	47	55.7	48.8	48.4	48.1	49.3	48.8	49.5	48.4	48.6	49	47.5	47	58.3	48.5	48.4	48.3	49	48.3	49.5	48.5	48.7	50.4	49.7	49.6	61.6	50	58.2
HPV74	49.3	45.8	46.2	55.9	50.2	47.1	55.5	47.7	49.2	47.5	56.9	48.3	47.3	47.5	73.3	49.7	48.6	47.7	48.7	56.5	48.5	46	55.4	47.6	46.4	47.8	48.9	47.3	48.7	47.3	47.3	47.2	45.9	44.6	79.9	47.7	47.3	47	47.6	46	48.3	47.3	48	49.7	48.8	49.3	57.8	49.5	57
HPV75	80.6	51.2	52.4	48.3	64.5	53	47.1	53.8	65.7	61.7	47	65	51.9	53.3	47.9	65.6	65	52.2	64.7	46.6	70.6	51.8	47.7	62.4	52.4	62.6	64.3	54.7	65	53.2	63	52.3	51.5	51.6	48.5	54.6	53.3	52.3	55.6	53.4	52.6	53.7	62.3	65	67	64.6	49.5	64.8	49
HPV76	80.1	51.6	52.2	48.4	64.6	53.1	47.5	54	65.7	62	47.1	64.8	52	53.2	48	65.9	65.3	52.2	65.2	46.8	70.3	51.4	48	62.3	52.7	62.4	64.2	54.8	65.3	53.3	63.1	52.4	51.2	51.6	49	54.5	53.1	52.6	56	53.1	52.6	53.7	62	65.1	66.5	64.5	49.8	64.9	48.9
HPV77	48.8	44.6	46	76.8	47.3	46.6	60.1	46.8	48.4	46.5	61.5	47.9	46.1	46	55.4	48.3	48	46.5	47.7	60.5	48	44.6	76.8	46.8	46.7	46.8	47.3	46.6	47.8	46.4	46.5	46.8	44.9	45	55.2	46.4	46.4	46.1	46.2	46	46.5	46	47.5	48	48.1	47.5	55.1	47.9	57.6
HPV8	62.7	50.2	51.1	47.6	60.9	52.4	46.9	53.3	62.6	80.3	45.9	60.7	52.2	52.4	47	61.6	61.2	50.9	61.1	46.3	60.9	50.4	46.9	68.1	50.8	79.5	61.2	53.8	61	53.1	68.2	51.8	50.4	50.8	46.9	53.7	51	51.2	54.8	52.1	52.1	53	73.1	61.5	61.4	60.3	48	61.3	47.6
HPV80	65.6	52	51.8	47.8	70.1	53.1	47.2	53.4	71.4	61.7	47	70.2	51.9	53.2	48.3	78.6	74.3	52.2	74.3	48	65.8	52.2	47.9	62.9	52.6	62	69.8	55.4	75.2	53.8	63.8	52.7	51.5	52.5	48.8	54.6	53.3	53.7	55.2	52.9	53	53.3	62	88.8	65.7	69.8	50.7	81.4	49.3
HPV81	48.7	44.1	45.7	60.2	48	47.1	69.9	47	47.6	46.2	62.8	47.4	45.8	45.6	55.9	47.9	47.5	47	47.5	69.6	47.7	45.1	60.2	46.7	46.1	45.4	47.7	46.6	47.3	45.8	47.3	45.9	44.8	45.6	56.6	45.9	45.8	46.3	46.2	45.4	46.8	45.7	47	47.2	47.9	48	55.6	47.8	56.9
HPV82	48.5	45.6	46.3	56.3	48.5	46.9	54.6	47.8	47.8	47.3	55.7	47.6	47.4	47.4	55	48.2	47.9	47.4	48	55.4	47.6	45.3	56	47.8	46.8	46.9	48.4	47.8	48.1	47.5	47.6	46.4	46.4	45.7	55.3	47.3	47.2	46.5	47.5	47.1	48	47.4	47.6	48.1	48.4	48.7	58.6	48	61
HPV83	47.9	44.7	44.6	59.7	47.4	46.1	82.2	45.9	47.2	46.1	61.5	47.2	46.1	46.2	55	47.6	47.2	46.8	47	68.7	47.4	44.4	59.5	46.4	45.8	45.7	46.7	46.2	46.6	45.7	45.8	45	44.5	44.9	55.3	45.4	45.3	45.1	45.3	45.5	46.9	45.6	46.2	47	47.4	47.5	54.5	46.9	56.2
HPV84	49.3	44.3	45.7	60.1	47.9	47.9	69.6	47.4	47.8	47	62.4	47.5	46.7	46.3	55.5	48.7	47.7	46.6	47.5	84.4	48.5	43.9	60.1	47.5	45.7	46.4	47.5	46.8	47.7	45.6	47.1	45.9	44.8	45.2	55.4	46.2	45.8	45.8	46.1	45.3	46.4	45.7	47	48	48.2	48.5	55	48.5	56.8
HPV85	49.5	47.7	46.2	56.9	49.8	49.1	57.6	49	49.6	48.1	56.9	49.1	48.7	48.2	56.6	50.3	49.3	49.2	49.3	56.7	49.2	47.2	56.8	48.6	48.1	48	49.3	49.5	49.8	48.8	49.3	48.4	47.4	47.2	57.2	48.8	48.5	48.4	48.3	47.6	49	48.5	48.8	49.7	49.5	49.8	60.4	49.7	71.3
HPV86	49	44.5	45.9	60.1	47.6	46.9	68.8	47.2	47.6	46.8	61.9	47	46.4	46.2	55.3	48.1	47.4	46.2	46.9	81.2	48.1	44.5	60.2	46.9	45.5	46	47.1	46.7	46.6	46.3	46.4	45.8	45	45.6	55.5	45.8	45.4	46	45.8	45.4	46.6	46	47	47.3	47.8	47.8	54.7	47.7	56.4
HPV87	49.1	44.4	45.6	59.3	47.5	47.5	69.3	47.2	47.4	46.5	62.1	47.3	46.2	45.8	55.3	48.1	47.6	46.4	47.2	81.2	48	45	59.6	46.7	46	46	47.2	46.8	47.3	46.3	46.5	45.9	45.2	45.3	55.7	46.5	45.8	45.8	45.9	45.5	46	45.6	46.7	47.8	47.7	47.7	54.5	47.8	55.8
HPV88	52.1	55.8	47.6	45.2	52	52.4	45.4	53.9	52.2	51.5	45.4	50.8	53.1	54.6	45.1	51.9	51.3	61.8	51.7	45.7	51.8	55.4	45.2	51.8	61.2	51.3	51.6	57.3	51.8	54.6	52.1	57.8	55.8	55.1	46.1	57.1	57	57.1	57.6	54.1	58.1	54.5	52.5	52.4	52	52.6	46.6	52	47
HPV89	48.6	44.5	45.3	60.8	48	46.6	71.7	46.4	47.4	46	62.3	46.9	46	46.2	55.1	47.8	47.1	47.3	47.4	70.1	47.2	44	60.6	45.8	46.2	45.5	47	46.8	46.9	45.5	45.7	45.7	45	45.1	55.1	46.1	45.6	45.3	45.6	44.9	47.1	45.6	46.5	47.2	46.9	47.6	54.2	46.9	56.4
HPV9	64.7	51.2	52	47.7	68.4	52.2	47.5	53	69.4	61.5	47.9	69	50.9	52.9	48.1	74.7	79.7	51.7	79.8	47.4	65	52.4	47.5	63	53	61.4	69.8	55.1	80	53.9	63.1	51.8	51.9	52.2	48.8	54.8	52.7	52.1	55	52.8	52.1	53.3	62.1	73.8	64.9	68	49.6	74.4	49.5
HPV90	48.7	45.3	45.5	60.7	47.9	46.8	61.8	47.3	47.8	47	84.3	47.5	46.9	46.4	56.4	48.5	48.1	46.8	47.4	62.7	46.9	44.1	61	46.5	46.1	46.5	47.4	47	47.3	46.5	46.6	46.4	45	44.7	57.3	46.5	46.4	45.8	46.3	46.4	47.4	47.1	47.1	48.2	47.5	48.1	55.7	48.2	57
HPV91	48.7	46.3	45.4	54.7	48.6	46.2	55	47.5	49.1	46.8	55.7	47.8	47	46.2	59.5	49.3	48	47.2	48	54.3	47.5	44.7	54.6	47.5	47.1	47.4	48.7	47.9	47.8	46.6	47.8	47.9	46.5	45.4	59.8	47.9	47.9	46.5	48.1	46.3	48	46.3	46.7	48.8	48.4	48.5	57.4	48.8	55.8
HPV92	65.5	52.4	52.1	47.5	63.2	52.7	47.5	52.7	65.8	61.7	47.1	64.6	51.4	53.1	47.4	65	63.7	51.3	63.4	47.7	63.9	52.3	46.9	61.3	52.1	61.2	62.7	54.6	63.8	53.4	62	52.6	52.4	51.9	48.8	54.8	52.7	53	55.4	52.7	53.4	53.9	61.7	64.7	68.1	62.9	49.9	65.1	48.5
HPV93	63.8	51	52	47.2	62.3	53.3	46.9	53.3	63.3	68.2	46.1	63.1	52.5	53.8	46.9	63	62.6	51.2	62.6	46.9	63.2	51	47.3	69.3	52.3	68	61.6	54	63	53.8	69.3	52.3	51.3	51.5	47.9	54.2	52.3	52	54.6	53	52.6	53.8	68.1	63.5	63.5	61.7	48.9	63.3	48.7
HPV94	48.4	44.9	45.6	89.3	48.1	46.7	59.6	46.4	48.6	46.7	60.6	48	45.3	46.3	54.7	47.9	47.5	47	47.5	60	47.4	45.2	88.3	46	46.7	46.3	47.1	47	47.6	46.2	46.1	46.5	44.7	45	54.6	47.3	46.2	46	46.7	45.5	47.2	45.4	48	47.4	47.4	48.1	54.8	48.1	56.8
HPV95	53.2	56.5	48	46.7	53	53.7	46.7	54.5	53.5	52	46.6	52.3	53.6	55.5	46.3	53	53.1	57.7	53.2	46.2	52.5	56.7	46.9	52.8	56.7	52.7	52.7	58.9	52.8	56.9	52.7	57.9	56.8	56.6	47.6	58.4	56.8	57	58.6	55.8	59	56.7	53.1	52.6	53.1	52.4	48.2	52.7	48.6
HPV96	67	51.8	51.5	48.5	63.9	52.6	47.4	53.6	66.3	61.5	47.8	65.2	51.1	53.3	48.3	65.8	64.7	51.1	64.8	47.2	66.4	52.8	48.2	62.6	52.2	62	64.7	54.5	65.9	53.8	63.3	52.6	52.3	53.1	49	54.4	52.6	52.4	55.1	53.2	51.2	53.8	61.6	65.2	79.7	64.1	50.4	64.4	49.4
HPV97	50.2	47.4	46.3	57.1	50.8	48.2	55.7	48.6	49.8	48.2	57.1	49.6	48.5	48.5	56.1	50.3	49.7	48.9	49.5	56.8	50	47.4	56.9	49	48.6	48.3	50.1	49.2	49.6	48.7	49.1	48.6	47.9	47	57.3	48.7	48.5	48	48.9	47.5	50	48.8	49.8	50	49.9	50.3	59.7	50.1	82.6
HPV98	63.2	50.5	52.4	47.1	61.6	53.3	47.3	53.6	63.3	66.7	46.7	61.9	51.5	54	47.6	63.3	62.8	50.7	62.7	46.7	62.3	51.6	46.7	68.5	51.8	66.7	62.1	54.1	64	53.6	69.1	52.3	51.6	51.6	48.3	54.2	51.5	52.5	55.2	53	52.4	53.2	67.1	63	62.5	60.8	49.1	62.3	48.9
HPV99	62.6	50.4	51.2	47.1	60.8	52.6	46.2	52.4	62.5	79.5	46.1	61.2	51.7	52.1	46.5	61.6	60.8	50.5	61	46	61.5	51.2	46.9	67.7	51.1	78.8	61.4	54.1	61.3	53	68	51.5	50.7	51.2	46.8	53.5	51	51.6	54.8	52.9	52.2	52.9	73.7	61.9	61.6	60.5	48	61.3	47.7
[truncated: 90 more columns]

## Sheet: L1_identity_matrix
percent identity in non-gap positions	HPV_SD1	HPV_SD2	HPV1	HPV10	HPV100	HPV101	HPV102	HPV103	HPV104	HPV105	HPV106	HPV107	HPV108	HPV109	HPV11	HPV110	HPV111	HPV112	HPV113	HPV114	HPV115	HPV116	HPV117	HPV118	HPV119	HPV12	HPV120	HPV121	HPV122	HPV123	HPV124	HPV127	HPV128	HPV129	HPV13	HPV130	HPV131	HPV132	HPV133	HPV134	HPV148	HPV149	HPV14d	HPV15	HPV150	HPV151	HPV16	HPV17	HPV18
HPV_SD1	100	57.2	58.3	55.9	69.4	57.8	54.6	60	71.3	68.4	55.2	69.7	59.1	59.4	56.7	71.6	72	59.6	70.9	56.6	74.7	57.5	56.4	69.1	60.2	70.2	69.4	59.1	72.3	60.1	68.4	60.2	57.2	57.8	57.3	61.2	59.4	59.3	60.9	58.8	59.9	59.7	69.9	70.3	70.2	68.6	58.7	69.1	57.5
HPV_SD2	57.2	100	53.7	52.9	57.7	55.9	52.2	57.8	58.1	58.2	51.8	56.4	57	58.4	53.5	56.6	57.8	60.1	57.6	52.9	54.8	58.1	53	57.4	60.5	56.9	57.1	61	58.2	58.9	57.7	62.4	63.1	59.2	55	60.9	60.8	61	62.7	57.6	61.5	58.8	58.1	57.7	57	57.8	56.1	56.1	55.1
HPV1	58.3	53.7	100	55.9	57.9	56.2	54.8	55.4	58.6	57.4	55	58	55.8	57.2	57.3	57.7	58.8	56.8	57.8	55.7	57.8	52.7	55.7	56.7	57.2	58.4	58.7	56.3	58.1	56.1	59.2	56.3	54.1	53.8	55.5	58.2	55.7	55.5	56.4	55.9	55.7	55.7	58.2	58.9	58.2	57.2	58.6	56.7	55.2
HPV10	55.9	52.9	55.9	100	56.2	54.4	64.9	54.7	57.3	57.4	65.8	57.1	54.2	53.1	63.5	56.5	56.4	53.7	55.2	66.7	56.1	51.5	88.4	55.8	52.4	55.8	55.6	55.6	56	53.6	56.7	54.3	51.9	52.8	64.2	56.1	55.4	53.8	56.1	51.7	53.1	52.4	57.9	54.7	55.7	56.2	65.2	55.2	66.3
HPV100	69.4	57.7	57.9	56.2	100	57.9	54.9	57.1	71.4	66.1	54.1	72.3	57.3	58.4	56.8	75.2	73.1	58.4	73	56.4	67.8	57.2	57.1	66.5	59.9	65.3	78.9	58.7	74.3	58.3	66.8	57.6	58	56.8	58.6	60.5	58.3	57.7	58.5	56.2	58.9	57	66.9	72.9	68.2	78.5	58.6	72.6	59.2
HPV101	57.8	55.9	56.2	54.4	57.9	100	54.8	67.8	59.6	57.5	55.7	59.9	69	60	55.9	59.8	59.1	57.1	58.7	57.4	58.8	55.4	55.8	58.9	58.8	56.5	57.4	58.7	59.9	60.7	58.6	58.5	55.3	57.3	55.7	59.1	58.8	56.7	58.1	59.2	55.7	59.4	56.9	59.6	57.4	58.6	57.2	59.1	57.1
HPV102	54.6	52.2	54.8	64.9	54.9	54.8	100	55	54.6	56.2	67.6	54.9	55.3	54.1	62	55.5	55.7	54.9	54.4	71.9	54.8	53.6	64.4	55	54.6	57.1	54.3	55.5	55.8	54.7	55.9	54.7	52.9	53.9	64.9	55.1	52.9	53.7	54.5	53.4	55.2	54.4	56.1	55.1	55.1	54.9	65.2	53.5	64.9
HPV103	60	57.8	55.4	54.7	57.1	67.8	55	100	59.3	59.1	56.4	58.5	75.5	60.7	56.2	60.9	59.1	60.3	60.3	56.7	59	55.6	55.2	60.3	58.9	58.7	58.3	61	59.3	62.5	58.6	60	56.9	57.7	58.2	60.7	58.6	57.8	61.2	60.1	57.9	59.7	58.5	59.1	57.9	58.3	56.6	57.8	56.8
HPV104	71.3	58.1	58.6	57.3	71.4	59.6	54.6	59.3	100	69.3	55.7	77.6	59.3	60.5	57.3	74.6	73.9	60.2	73.6	58.4	71	59.2	58.2	68	60.8	67.8	70	59.8	73.8	60.6	71	59.7	57.7	59.7	58.6	60.4	60.4	59.1	60.3	59.5	60.2	58.7	68.4	73.9	70.8	70.8	61	72.3	57.6
HPV105	68.4	58.2	57.4	57.4	66.1	57.5	56.2	59.1	69.3	100	56.7	68	58.1	59.5	57.6	67.4	66.3	58.8	67.9	57.5	67.6	58.3	57.4	73.8	59.7	80.5	65.8	59.5	68.1	58.7	74.2	59.3	57	58	55.8	59.4	60	57.4	60.2	58.1	59.9	58.1	74.6	67.9	68	65.5	59.5	66.2	57.2
HPV106	55.2	51.8	55	65.8	54.1	55.7	67.6	56.4	55.7	56.7	100	54.6	55	54.4	66.4	56.6	55.8	52.5	55.2	66.2	55.4	51.5	66.3	55.4	53.5	55.6	55.4	56.5	55.6	53.2	56.3	53.8	51.8	52.4	66	54.2	53	53.4	54.6	51.9	53.1	53.2	55.3	55.5	56.5	55.5	64.9	56.3	65.1
HPV107	69.7	56.4	58	57.1	72.3	59.9	54.9	58.5	77.6	68	54.6	100	58.5	59	56.4	72.8	73.8	56.9	73.8	58.2	69.9	57	56.8	67.9	59.7	67.4	70.6	58.6	73.1	59.7	67.1	57.7	56.7	58.6	56.8	59.1	59.2	58.1	59.5	57.5	59.3	57.4	67.6	72.9	70.2	70.3	59.6	72.5	58.7
HPV108	59.1	57	55.8	54.2	57.3	69	55.3	75.5	59.3	58.1	55	58.5	100	60.9	56	59.3	58.4	57.8	60	56.3	59	55.7	54.5	58.7	59.2	57.4	57.5	59.7	59.7	61	58.8	60.2	57.2	57.2	58.1	60.1	60.3	57.5	60.3	59.7	57.6	59.4	58	59.7	59.1	57.7	54.8	58.1	58
HPV109	59.4	58.4	57.2	53.1	58.4	60	54.1	60.7	60.5	59.5	54.4	59	60.9	100	54.5	59.4	59.8	60.5	60.7	55.2	59.7	59.8	53.9	59.8	62	59	58.8	62.6	61.6	73.9	60.1	60.8	58.4	59.5	56.3	62.1	61.6	59	62.2	71.3	59.6	73.7	60.8	59.7	59.9	59.4	56.8	59.3	54.5
HPV11	56.7	53.5	57.3	63.5	56.8	55.9	62	56.2	57.3	57.6	66.4	56.4	56	54.5	100	57.5	57.2	56.7	57.7	64.3	58.2	53.2	64.3	57.9	55.1	58.5	57.7	56.2	57.1	54.3	58.7	55.5	55.2	54.8	77.1	56.6	55.2	56.2	57.3	54.7	56	54.9	57.6	57.3	58.7	57.6	68.9	57.5	64.7
HPV110	71.6	56.6	57.7	56.5	75.2	59.8	55.5	60.9	74.6	67.4	56.6	72.8	59.3	59.4	57.5	100	77.3	59.7	77.6	57.4	69.8	57.1	56.9	68.1	60.1	66.6	73.5	59.1	79.6	59.9	69.1	59.4	57	58.9	58.5	61.1	58.4	60	60	56.9	60.4	57.3	69.3	79.7	71	72.5	60.7	78.5	59.4
HPV111	72	57.8	58.8	56.4	73.1	59.1	55.7	59.1	73.9	66.3	55.8	73.8	58.4	59.8	57.2	77.3	100	59.5	83.2	57.1	70.2	57.7	57.1	67.6	60.7	67.3	73.1	59.9	81.1	59.7	67.3	58.6	57.5	57.8	58.4	59.7	58.4	57.9	59.7	57.8	60.4	57.6	70.3	75	70.6	72.3	60.2	75.6	58.6
HPV112	59.6	60.1	56.8	53.7	58.4	57.1	54.9	60.3	60.2	58.8	52.5	56.9	57.8	60.5	56.7	59.7	59.5	100	58.9	54.8	59.3	60	54.1	56.9	76.8	58.1	57.5	61.7	59.8	61.4	60.1	62.9	60.7	60.2	55.3	63.3	61.4	62.3	61.5	59.3	62.5	60.3	59.7	59.2	58.5	58.4	57.7	58.2	55.5
HPV113	70.9	57.6	57.8	55.2	73	58.7	54.4	60.3	73.6	67.9	55.2	73.8	60	60.7	57.7	77.6	83.2	58.9	100	58.3	69.7	57	55.7	68.4	60.9	67.4	72.1	59.5	81.7	58.3	69.4	58.8	58.2	57.9	58.1	59.5	59	59.3	59.6	57.8	59.9	57	69.1	76	69.7	72.6	59	74.8	59
HPV114	56.6	52.9	55.7	66.7	56.4	57.4	71.9	56.7	58.4	57.5	66.2	58.2	56.3	55.2	64.3	57.4	57.1	54.8	58.3	100	57.8	51.6	66.9	57.1	53.8	56.6	55.6	55.7	57.9	54.9	58.6	56.3	51.8	53.5	64.9	55.5	53.7	55	56.5	53.7	53.6	55.4	57	56.2	56.4	57.4	64.7	56.8	66.9
HPV115	74.7	54.8	57.8	56.1	67.8	58.8	54.8	59	71	67.6	55.4	69.9	59	59.7	58.2	69.8	70.2	59.3	69.7	57.8	100	58.1	56.3	67.6	59.5	67.7	68.2	58.8	70.6	59	68.8	59.3	57.1	59.1	57.2	60.5	57.9	59.5	60.5	58.7	59.5	58.9	68.5	70.8	72.1	68	58.4	70.1	58.4
HPV116	57.5	58.1	52.7	51.5	57.2	55.4	53.6	55.6	59.2	58.3	51.5	57	55.7	59.8	53.2	57.1	57.7	60	57	51.6	58.1	100	52.5	57.7	59.7	57.8	57.8	59.2	58.2	58.4	57.3	61.7	60	70.7	54.4	60.3	62	57.1	58.9	59.2	58.5	58.1	57.5	57.3	58.6	58.1	55.7	56.4	53.2
HPV117	56.4	53	55.7	88.4	57.1	55.8	64.4	55.2	58.2	57.4	66.3	56.8	54.5	53.9	64.3	56.9	57.1	54.1	55.7	66.9	56.3	52.5	100	55.9	52.9	55.6	56.2	56	57.6	53.9	55.8	55.1	52.7	52.1	64.7	55.4	54.4	54.1	55.7	53.1	54.1	53.1	58.4	55	55.8	56.9	65.2	56.6	66.8
HPV118	69.1	57.4	56.7	55.8	66.5	58.9	55	60.3	68	73.8	55.4	67.9	58.7	59.8	57.9	68.1	67.6	56.9	68.4	57.1	67.6	57.7	55.9	100	59.5	73.7	68.2	60.4	69.1	59.2	78	58.7	57.9	58.2	57.5	60.5	59.4	58.5	59.1	57.7	61.7	58.3	71.7	68	67.8	67.8	58.4	68.3	58.2
HPV119	60.2	60.5	57.2	52.4	59.9	58.8	54.6	58.9	60.8	59.7	53.5	59.7	59.2	62	55.1	60.1	60.7	76.8	60.9	53.8	59.5	59.7	52.9	59.5	100	59.1	60	60.8	61.6	61.5	60.6	62.7	60.5	59.6	55.7	62.8	63	62.5	60.7	60.4	62.4	61.8	59.7	60.3	61.1	60.6	56.1	59.7	56.3
HPV12	70.2	56.9	58.4	55.8	65.3	56.5	57.1	58.7	67.8	80.5	55.6	67.4	57.4	59	58.5	66.6	67.3	58.1	67.4	56.6	67.7	57.8	55.6	73.7	59.1	100	65.7	58.7	67.5	59	73.6	59.1	56.4	57.8	58.1	59.9	59	58.4	60.3	57.9	60	58.9	75.2	66.8	69.4	65.4	59.4	65.7	57.4
HPV120	69.4	57.1	58.7	55.6	78.9	57.4	54.3	58.3	70	65.8	55.4	70.6	57.5	58.8	57.7	73.5	73.1	57.5	72.1	55.6	68.2	57.8	56.2	68.2	60	65.7	100	58.9	73.8	57.4	68.4	57.5	57.5	57.9	57.4	60.6	58.8	58.3	59.6	56.7	58.8	57.1	67.1	72.9	67.7	79.2	59.8	72.5	57.9
HPV121	59.1	61	56.3	55.6	58.7	58.7	55.5	61	59.8	59.5	56.5	58.6	59.7	62.6	56.2	59.1	59.9	61.7	59.5	55.7	58.8	59.2	56	60.4	60.8	58.7	58.9	100	59.4	63.3	60.3	62	62.3	60.1	57.9	76.5	61.8	59.7	77.3	62.7	60.9	63.2	60.2	59.6	58.7	58.9	56.2	59.5	58.7
HPV122	72.3	58.2	58.1	56	74.3	59.9	55.8	59.3	73.8	68.1	55.6	73.1	59.7	61.6	57.1	79.6	81.1	59.8	81.7	57.9	70.6	58.2	57.6	69.1	61.6	67.5	73.8	59.4	100	59.2	69.8	59.6	58.5	57.7	58.9	60.7	59.1	59.4	60.2	57.3	59.2	58.2	68.6	77.6	70.7	73.5	58.9	77.7	58.7
HPV123	60.1	58.9	56.1	53.6	58.3	60.7	54.7	62.5	60.6	58.7	53.2	59.7	61	73.9	54.3	59.9	59.7	61.4	58.3	54.9	59	58.4	53.9	59.2	61.5	59	57.4	63.3	59.2	100	59.6	60.7	58.9	59.7	57.5	62.3	60.2	59.6	62.6	69.5	59.8	72.1	59.6	59.3	59.2	58.9	57.2	58.6	55.9
HPV124	68.4	57.7	59.2	56.7	66.8	58.6	55.9	58.6	71	74.2	56.3	67.1	58.8	60.1	58.7	69.1	67.3	60.1	69.4	58.6	68.8	57.3	55.8	78	60.6	73.6	68.4	60.3	69.8	59.6	100	59.3	56.5	57.9	57.3	61.1	60	58.6	61	58.7	60.1	59.5	73.7	69.7	67.8	65.2	60.3	67.6	58.2
HPV127	60.2	62.4	56.3	54.3	57.6	58.5	54.7	60	59.7	59.3	53.8	57.7	60.2	60.8	55.5	59.4	58.6	62.9	58.8	56.3	59.3	61.7	55.1	58.7	62.7	59.1	57.5	62	59.6	60.7	59.3	100	60.9	63.6	57.3	63.9	67.7	71.6	63.8	60.3	69.7	60	60.7	59.8	59.7	58.8	56.7	59.1	56.8
HPV128	57.2	63.1	54.1	51.9	58	55.3	52.9	56.9	57.7	57	51.8	56.7	57.2	58.4	55.2	57	57.5	60.7	58.2	51.8	57.1	60	52.7	57.9	60.5	56.4	57.5	62.3	58.5	58.9	56.5	60.9	100	62.2	55.2	63.5	61.3	62.7	62.8	57.4	62	58.1	59.2	57.2	58.1	55.9	55.8	57.7	55.2
HPV129	57.8	59.2	53.8	52.8	56.8	57.3	53.9	57.7	59.7	58	52.4	58.6	57.2	59.5	54.8	58.9	57.8	60.2	57.9	53.5	59.1	70.7	52.1	58.2	59.6	57.8	57.9	60.1	57.7	59.7	57.9	63.6	62.2	100	55.3	60.6	62.1	60.4	60.2	59.7	61.6	59.3	58.9	59.1	58.7	58.6	57.2	58.1	54.6
HPV13	57.3	55	55.5	64.2	58.6	55.7	64.9	58.2	58.6	55.8	66	56.8	58.1	56.3	77.1	58.5	58.4	55.3	58.1	64.9	57.2	54.4	64.7	57.5	55.7	58.1	57.4	57.9	58.9	57.5	57.3	57.3	55.2	55.3	100	58.3	55.4	56.2	58.6	55.5	57.1	56.1	57.8	58.1	58.9	57	69.6	58.6	66.2
HPV130	61.2	60.9	58.2	56.1	60.5	59.1	55.1	60.7	60.4	59.4	54.2	59.1	60.1	62.1	56.6	61.1	59.7	63.3	59.5	55.5	60.5	60.3	55.4	60.5	62.8	59.9	60.6	76.5	60.7	62.3	61.1	63.9	63.5	60.6	58.3	100	61.2	62	78.9	60.9	61.7	63.6	61	61	60.8	60.6	58.4	59.9	56.2
HPV131	59.4	60.8	55.7	55.4	58.3	58.8	52.9	58.6	60.4	60	53	59.2	60.3	61.6	55.2	58.4	58.4	61.4	59	53.7	57.9	62	54.4	59.4	63	59	58.8	61.8	59.1	60.2	60	67.7	61.3	62.1	55.4	61.2	100	64.3	62.6	60.8	64.5	60.8	60.3	59.5	59.5	57.8	57.9	58.7	56.1
HPV132	59.3	61	55.5	53.8	57.7	56.7	53.7	57.8	59.1	57.4	53.4	58.1	57.5	59	56.2	60	57.9	62.3	59.3	55	59.5	57.1	54.1	58.5	62.5	58.4	58.3	59.7	59.4	59.6	58.6	71.6	62.7	60.4	56.2	62	64.3	100	61.9	57.6	70.3	59.4	58.6	58.9	58.6	56.8	54.9	59.6	56.2
HPV133	60.9	62.7	56.4	56.1	58.5	58.1	54.5	61.2	60.3	60.2	54.6	59.5	60.3	62.2	57.3	60	59.7	61.5	59.6	56.5	60.5	58.9	55.7	59.1	60.7	60.3	59.6	77.3	60.2	62.6	61	63.8	62.8	60.2	58.6	78.9	62.6	61.9	100	61.7	61.5	64.4	61.6	60.3	59.9	60	58.9	60.2	57.6
HPV134	58.8	57.6	55.9	51.7	56.2	59.2	53.4	60.1	59.5	58.1	51.9	57.5	59.7	71.3	54.7	56.9	57.8	59.3	57.8	53.7	58.7	59.2	53.1	57.7	60.4	57.9	56.7	62.7	57.3	69.5	58.7	60.3	57.4	59.7	55.5	60.9	60.8	57.6	61.7	100	58.3	67.5	56.7	58.8	58	56.2	55	57.9	54.8
HPV148	59.9	61.5	55.7	53.1	58.9	55.7	55.2	57.9	60.2	59.9	53.1	59.3	57.6	59.6	56	60.4	60.4	62.5	59.9	53.6	59.5	58.5	54.1	61.7	62.4	60	58.8	60.9	59.2	59.8	60.1	69.7	62	61.6	57.1	61.7	64.5	70.3	61.5	58.3	100	60.7	59.8	59.5	60	59.6	56.3	59.2	56
HPV149	59.7	58.8	55.7	52.4	57	59.4	54.4	59.7	58.7	58.1	53.2	57.4	59.4	73.7	54.9	57.3	57.6	60.3	57	55.4	58.9	58.1	53.1	58.3	61.8	58.9	57.1	63.2	58.2	72.1	59.5	60	58.1	59.3	56.1	63.6	60.8	59.4	64.4	67.5	60.7	100	59.3	57	57.4	57.9	56.5	57.4	54
HPV14d	69.9	58.1	58.2	57.9	66.9	56.9	56.1	58.5	68.4	74.6	55.3	67.6	58	60.8	57.6	69.3	70.3	59.7	69.1	57	68.5	57.5	58.4	71.7	59.7	75.2	67.1	60.2	68.6	59.6	73.7	60.7	59.2	58.9	57.8	61	60.3	58.6	61.6	56.7	59.8	59.3	100	69.5	69.9	66.7	60.8	69.2	59.2
HPV15	70.3	57.7	58.9	54.7	72.9	59.6	55.1	59.1	73.9	67.9	55.5	72.9	59.7	59.7	57.3	79.7	75	59.2	76	56.2	70.8	57.3	55	68	60.3	66.8	72.9	59.6	77.6	59.3	69.7	59.8	57.2	59.1	58.1	61	59.5	58.9	60.3	58.8	59.5	57	69.5	100	71	72.8	60.8	80.1	58.8
HPV150	70.2	57	58.2	55.7	68.2	57.4	55.1	57.9	70.8	68	56.5	70.2	59.1	59.9	58.7	71	70.6	58.5	69.7	56.4	72.1	58.6	55.8	67.8	61.1	69.4	67.7	58.7	70.7	59.2	67.8	59.7	58.1	58.7	58.9	60.8	59.5	58.6	59.9	58	60	57.4	69.9	71	100	67.6	59.2	70.3	58.3
HPV151	68.6	57.8	57.2	56.2	78.5	58.6	54.9	58.3	70.8	65.5	55.5	70.3	57.7	59.4	57.6	72.5	72.3	58.4	72.6	57.4	68	58.1	56.9	67.8	60.6	65.4	79.2	58.9	73.5	58.9	65.2	58.8	55.9	58.6	57	60.6	57.8	56.8	60	56.2	59.6	57.9	66.7	72.8	67.6	100	59.1	72.3	57.9
HPV16	58.7	56.1	58.6	65.2	58.6	57.2	65.2	56.6	61	59.5	64.9	59.6	54.8	56.8	68.9	60.7	60.2	57.7	59	64.7	58.4	55.7	65.2	58.4	56.1	59.4	59.8	56.2	58.9	57.2	60.3	56.7	55.8	57.2	69.6	58.4	57.9	54.9	58.9	55	56.3	56.5	60.8	60.8	59.2	59.1	100	59	66.2
HPV17	69.1	56.1	56.7	55.2	72.6	59.1	53.5	57.8	72.3	66.2	56.3	72.5	58.1	59.3	57.5	78.5	75.6	58.2	74.8	56.8	70.1	56.4	56.6	68.3	59.7	65.7	72.5	59.5	77.7	58.6	67.6	59.1	57.7	58.1	58.6	59.9	58.7	59.6	60.2	57.9	59.2	57.4	69.2	80.1	70.3	72.3	59	100	58.8
HPV18	57.5	55.1	55.2	66.3	59.2	57.1	64.9	56.8	57.6	57.2	65.1	58.7	58	54.5	64.7	59.4	58.6	55.5	59	66.9	58.4	53.2	66.8	58.2	56.3	57.4	57.9	58.7	58.7	55.9	58.2	56.8	55.2	54.6	66.2	56.2	56.1	56.2	57.6	54.8	56	54	59.2	58.8	58.3	57.9	66.2	58.8	100
HPV19	69.9	59	58.8	56.3	66.2	59.3	55.6	58.3	68.4	76	54.7	67.7	58.9	60.3	56.9	68.4	69.7	60.1	69.9	56.9	68.2	57.8	55.9	72.6	61.2	75.4	67.2	59.8	68.8	60.3	74.5	60.6	57.8	57.9	55.9	60.2	61.9	59.7	60.7	57.5	60.7	59	81.4	69.4	69.2	66.6	59.8	68.4	58.7
HPV1a	58.3	53.7	100	55.9	57.9	56.2	54.8	55.4	58.6	57.4	55	58	55.8	57.2	57.3	57.7	58.8	56.8	57.8	55.7	57.8	52.7	55.7	56.7	57.2	58.4	58.7	56.3	58.1	56.1	59.2	56.3	54.1	53.8	55.5	58.2	55.7	55.5	56.4	55.9	55.7	55.7	58.2	58.9	58.2	57.2	58.6	56.7	55.2
HPV2	56.2	52.7	55.6	66.7	53.8	55.8	68.3	55	56.3	56.7	66.6	54.8	54.9	51.1	63.7	56.1	55.9	53.8	55.2	67	56.9	52	67.1	56.9	54.1	55.7	55.5	55.8	55.6	51	56.5	55.3	51.9	53.8	63.1	54.3	53.7	54.2	55.1	52.3	52.9	53.6	56.7	55.5	56.6	55.4	64.2	55.8	66.2
HPV20	69.6	58.6	57.6	57.6	67.2	58.1	55.9	58.3	68.3	74.4	55.6	67.2	58.4	60.3	58.6	68.2	69	59.3	69.7	57.7	69.5	57.4	56.7	72.7	59.7	74.4	66.4	60.2	68.2	59.5	74.7	61	59.6	58.4	57.2	61.3	60.6	59.4	59.7	58	61.6	59	84.3	68.2	70	66.2	60.2	67.9	58.8
HPV21	68.9	57.7	58.2	57	66.1	56.9	55.7	58	68.4	74.3	56.3	66.1	57.7	60	57.1	68.9	68.7	59	69.2	57.3	68.1	57.3	56.6	70.6	59.7	73.3	67	59.6	68.5	59.3	74	60.6	57.7	58.1	57.6	60	60.9	59.3	59.7	57.2	60.1	58.5	85	68.4	69.5	66.6	58.8	68	57.2
HPV22	69.6	57.3	58.2	54.8	78.3	57.9	53.7	57.4	70.6	64.9	54.1	70	57.8	57.7	57	73	71.8	58.4	71.4	55.9	67.4	58.1	55.4	66.5	59.8	63.1	78.5	58.5	73	58.4	65.4	58.7	56.2	58.9	57.7	60.2	57.7	56.9	59.5	55.6	60.6	57.3	65.8	72.2	67.2	87.5	58.7	72.1	56.5
HPV23	70.1	58	57.7	56.2	78.8	57.8	53.7	59.6	70.4	65.1	55	69.9	58.5	58.1	57	73.9	72.7	57.2	71.9	55.1	68.4	57.6	57.2	65.1	57.6	65.2	83.8	57.6	73.2	57.8	67	58.1	55.9	57.4	58.1	57.9	57.7	57.3	59	56.2	57.8	56.1	67.8	72.3	66.5	77.5	58.9	72.2	57.8
HPV24	70.4	57.9	57.5	55.9	66.5	57.5	55.6	59	70	73.1	55.9	68.3	57.7	60	57.1	69.8	68.8	59.6	69.3	57.4	67.3	58.3	56.1	73.4	59.9	74	66.4	60.1	69.8	59.1	74.3	59.1	59	59.5	57.4	62.3	59.9	59.7	60.3	57.4	60.6	59	74.3	69	68.6	67.2	59.3	68.2	57.4
HPV25	68.5	57.6	58.8	56.8	66.2	58.1	55.2	58.7	68.6	73.8	55.4	67.6	59	60.1	58	68.3	68.9	58.4	67.8	56.7	69.2	56.8	57.2	72.9	59.5	74	67	60.2	68.2	58.8	73.7	60.2	58.3	58.1	56	60.4	60.2	58.7	60.5	57.5	60.1	58.9	81.4	68.3	69.4	65.9	60.9	67.6	59
HPV26	58.1	54.7	57.1	66.4	58.3	57.8	66.5	56.2	59.3	56.9	64.8	58.4	57	55.4	64.3	58.8	59	56.4	57.8	67.3	58.6	54.3	65.6	57.3	55.7	56.1	57.4	57.5	58.1	56.2	57.4	57.3	56.7	57.1	65.3	58.6	56.1	56.3	57.9	54.9	56	54.6	57.7	57.6	58.2	57.4	67.9	56.6	68.3
HPV27	56	52.1	55.3	66.2	53.7	56.4	67.5	55.3	55.6	57.1	65.6	55.4	54.5	52.3	64.6	56	56.4	52.8	55.6	66.9	56.5	52.3	66.2	57.6	53.9	56.6	55.6	55.2	55.9	51.4	57.4	54.1	51.6	52.8	62.8	54.7	53.3	54	54.7	52.6	53.1	53.2	56.8	55.8	56.5	55.3	64.5	55.8	65.3
HPV28	55.3	53.7	55	81.9	55.3	54.6	63.2	54.6	57.9	57.2	65.2	57	54.4	54.4	63.6	56.6	56.3	53.7	55.2	65.9	56.1	52.5	82.7	55.8	52.7	55.8	55.4	56.1	55.9	54.2	56.8	53.7	52	52.3	64.1	54.8	55	52.8	54	52.4	54.5	53.3	57	54.5	55	56.4	65.5	56.5	65.9
HPV29	56.4	52.8	56.1	77.8	55.8	55	66.5	55.2	56.7	57.4	66	56.7	54.5	52.5	63.6	58.2	57.4	53.2	56.5	65.3	56.5	52.2	76.7	56.1	53.1	56.9	56.1	53.4	57.5	52.2	55.9	54.3	53.6	54.1	64.6	55.2	54.8	53.9	55.2	52.7	53.6	54.4	57.5	56	57.2	56.3	64.3	57.2	66.2
HPV3	56.7	53.8	54.9	81.1	55.9	54.7	63.5	55	57.7	56.9	64.9	55.7	55	54	64	56.7	57.2	54.2	56	65.8	55.5	52.2	82.6	56.9	53.1	56.8	56.6	56.2	56.4	54.3	56.3	54.9	53.4	52	64.1	55.5	54.5	53.8	55.6	52.7	55.6	53.8	56.8	55.7	55.8	56.6	65.1	56.2	66.6
HPV30	57.7	56.3	57.4	65.5	55.9	56.2	65.9	57.2	58.6	57.1	65.3	58.4	56.8	55	65	58	58.8	55.4	57.4	64.1	56.4	53.4	66.5	57.5	56.1	57.5	55.9	56.2	57.6	55.5	57.4	56.5	54	54.7	65.8	57	56	54.8	57.4	54.9	55.2	55.7	57.9	57.9	56.6	56.2	66.1	56.8	67.4
HPV31	59	55.1	58.9	66	60.1	56.7	64.5	56.3	60.8	59.2	65.4	60.2	55.8	56.3	69.9	61.7	61.2	57.5	60.1	65.7	59	55.2	66	58.9	56.7	59.5	59.6	57.1	60.6	57.4	59.3	57	55.8	57.6	69	57.6	57.3	56.1	57.8	56	56.5	56.6	59.7	60.9	60.4	60.9	77.5	60.1	65.9
HPV32	57.2	54.6	57.1	63.1	58.5	56.6	63.3	55.3	60.1	57.5	63.4	58.1	55.8	58.4	69.1	59.6	59.2	56.1	59.9	66.1	57.8	56.4	64.5	58.3	55.4	56.9	59	56.4	59.9	56	59	56.9	53.6	55.9	68.7	57.2	57.5	55.5	57	56.4	55.9	56.8	58.4	59.5	58	57.9	70.7	58.6	65.9
HPV33	59	56.9	58.2	64.2	59.2	56.6	63.8	56.6	60.3	59.9	66	59.7	56.2	56.1	68.8	61.1	61.1	58.1	60.6	64.9	58.6	57	63.7	61.2	57	59.9	60.3	57.9	60	57.1	60.8	56.9	55.3	57.7	67.4	58.8	57.3	56.5	58.5	55.9	56.5	56.3	59.9	61.2	60	60	74.8	60.8	66.6
HPV34	59.6	55.4	57	64.1	57.7	56.3	64.1	56	60	57.6	65.3	59.5	55.9	56.9	64.8	59.4	60.4	56.4	59.1	65.8	58.9	53.9	64.1	59.2	55.4	58.2	57.4	57.5	59	56.3	57.4	58.3	56	56.5	66.1	57.7	58.1	57.6	58.7	55.7	56	56.2	59.2	59.5	57.5	57.9	68.9	59.4	64.3
HPV35	58.3	56.1	57.5	64.5	59.3	55.9	63.7	55.3	60.1	59.4	64.2	59.1	54.7	56.3	69.1	60.9	59.8	57.2	58	63.2	57.6	54.2	64.1	58.7	56.8	58.7	59.4	57.5	59.6	56.3	60.2	56	55.1	56.9	69.5	57.7	56.9	55.3	58.9	55.2	57.5	56	59.7	59.6	59.9	58.2	77.7	60.1	65.9
HPV35h	58.8	56	57.9	65.1	59.7	56.4	64.2	55.6	60.4	59.7	64.6	59.4	55.2	56.4	69.2	61	60.3	57.4	58.6	63.8	58.1	54.4	64.8	58.9	56.7	59.1	59.5	57.8	60.3	56.6	60.6	56.2	55.1	57.1	69.7	57.7	57.2	55.3	58.9	55.1	57.7	56.1	59.9	59.7	60.1	58.6	78	60.2	66.5
HPV36	67.5	56.8	57.5	56.2	66.2	57	56	58.2	67.9	77.3	57.5	66.4	57.7	58.4	57.7	67.5	66.3	58.3	67.3	56.5	68.1	58.6	56.1	71.9	58.8	76.7	64.7	59.5	67.8	57.8	72.2	58.9	55.9	57.4	56.6	59.1	58.4	58	59.2	56.7	60	57.7	73.1	67.4	68	64.4	58.4	67	57.2
HPV37	69.2	56.2	56.5	53.7	71.8	58.3	55.2	57.2	72	67.4	55.9	72.6	58.7	59.9	57	78	74.6	58.6	73.9	56.6	68.4	57.9	54.8	66.6	60	66.5	72.6	60.1	76.5	58.6	67.9	58.9	55.9	58.2	56.8	59.6	58.7	58.4	59.3	58.3	59.7	57.4	67.1	79.2	70.2	71.7	59.8	81.9	57.6
HPV38	71.3	57.6	58.3	56.9	77.8	59	54.4	58.7	73.6	66.9	55.9	72.9	59	59.8	57.2	76.4	75.9	58.1	76.7	57.8	69	57.9	57.1	68.5	60.1	67.1	76.3	60	77	58.8	68.9	59.1	57.5	57.4	57.7	59.8	59.8	58.2	60.5	57.3	58.9	57.5	67.6	75.6	69	76.8	61.5	75.1	59.2
HPV39	57.5	55.1	55.1	66.9	58.6	56.1	66.3	55.2	59.2	57	64.8	57.9	55.6	54.5	64.1	56.8	56.9	54.9	57.3	67.3	56.8	54.7	67.1	58.3	56.5	56.4	57.5	57.8	57.4	55.7	57.5	55.9	55.9	56.3	65.3	56.5	56.8	55.2	56.7	54.4	55.2	53.9	57.7	57.2	57.9	57.4	66.3	56.3	73.8
HPV4	59.9	61.3	56.8	55.6	57.5	60.8	55.2	60.5	60.2	58.7	54.1	58.4	60.8	62.9	57.6	59.5	58.7	61.5	59.8	55.8	60.2	59.7	55.8	59.1	61.8	59.3	57.6	64.2	59.6	62	59.1	63	61.7	61.7	56.9	63.9	62.6	62.6	63.4	59.9	62.7	62.6	61.2	58.9	58.8	57.4	58.1	57.8	58.1
HPV40	55.7	50.2	55.4	63.1	55.3	55	61.4	55.2	56.4	56.4	63.5	57.6	55.4	52.4	65.9	56.8	56.8	53.4	56.2	62.7	57.3	52.2	63.3	57	54	56.6	56.1	55.2	56.6	52	56.2	54.9	53	54.1	65.3	55.3	55.8	53.4	55.5	52.3	54.2	54.2	56.6	57	57	56.3	67.4	56.5	65.8
HPV41	55.3	51.8	59.5	54	52.3	55.4	53.4	54.1	54.3	54.8	53.4	54.4	54.1	52.1	53.1	55.2	54.4	53.6	53.9	53.3	53.9	51.2	52.6	55.4	52.9	55.2	52.6	53.7	53.7	52.6	55.1	53.1	52.6	52	53	52.5	52.9	54.1	52	51.8	53.1	52.8	54.7	54.1	53.3	52.4	53.1	55.3	53.1
HPV42	58.5	55.1	58.1	63.3	58.7	56.9	63.5	56.2	60	57	62.7	58.5	55.7	57.2	67.8	60	59.8	57.1	59	66.8	59.9	55.1	64.4	58.6	56	56.5	58.7	56.8	60.4	56.4	58.6	58.8	54.5	56.5	67.8	57.2	58.5	56.4	57.8	55.7	57.4	56.2	59.7	59.9	58.4	59.3	70.1	59.6	65.1
HPV43	56.4	54.7	56.8	62.9	56.4	55.3	61.5	56	57.4	57.2	63.5	56.7	55.7	54.2	66.3	57.7	56.2	55.5	56.9	62.6	56.2	51.2	64.3	56.3	55	57.1	56.1	55.7	56.9	53.7	57.7	55.9	53.4	54.3	66.6	54.8	56.5	54.6	55.9	53.8	56.5	53.6	58.2	57.4	56.6	56.5	67.9	58.1	65.4
HPV44	56.8	54.9	56.9	64.9	58.6	56.5	63.6	57.5	58.5	56	64.6	57.4	56.6	56.7	75.7	58.4	58	55.9	57	64.2	57.3	54.3	65.5	58.1	54.3	58.3	57.1	57.7	58.3	56.6	58	55.7	55.7	53.8	80.8	58.2	56.1	55.6	59	55.6	55.6	55.8	59.2	58.3	59	58.5	68.4	58.3	65.1
HPV45	58.2	53.7	54.6	66.4	59.6	56	65.3	57.2	58.5	56.8	64.4	57.9	56.8	55.8	64.9	58.7	59.1	55.7	59.1	65.8	58	54.2	66.1	58.2	55.7	56.9	57.7	58.1	58.9	56.1	57.8	56.1	55.6	55.8	67.1	57	55.4	55.7	57.7	55.7	57.3	55.4	59.2	57.9	58.2	58.1	65.8	57.2	82.5
HPV47	67.8	57.8	57.2	56.6	64	56.7	56.4	58.2	68.4	78.2	56.3	67.4	56.7	58.8	57.7	66.8	67.4	57.5	68.3	58.2	67.4	57.2	56.5	72.8	58.6	79.6	66	59.3	68	58.5	74.1	58.5	56.9	58.4	57.2	59.7	58.8	57.7	58.9	57.1	60.3	57.6	74.8	68	67.9	64.1	58.6	66.9	56.9
HPV48	58.4	61.4	55.2	53.1	57.9	57.7	54.4	59.7	58.4	59.3	53.8	57.4	61	59	54	59.5	57.6	61.9	57.9	54.3	57.7	58.3	52.8	58.7	60.7	59.4	57.9	60.6	58.8	60.2	58.2	66.3	60.2	61.2	54.3	60.8	70.2	64	60.4	59.6	64.8	60.7	59.5	59.2	56.8	58	57.4	56.7	53.9
HPV49	99.7	57.4	58.6	55.9	69.9	57.9	55.3	60.3	71.6	69	55.3	69.9	59.1	59.7	57	71.8	72.1	59.9	71	57.3	75	57.5	56.5	69.6	60.9	70.4	69.7	59.3	72.9	60	68.9	60.4	57.1	58	57.7	61.4	59.8	59.6	61.5	58.7	60.3	59.8	70.2	70.7	70.4	69.2	59.1	69.1	58.2
HPV5	70.2	57.8	57.8	56.8	66	57.2	55.1	57.9	68.8	79.2	56.3	67.9	57.9	58.9	57.5	69.5	67	57.8	68.2	58.1	68.8	57.5	55.7	73.7	59.4	78.9	65	59.1	68.9	58.3	74.1	58.2	57	57.9	57.6	60.6	58.5	58.4	60.9	56.1	59.7	59	74.4	68.8	67.9	65.4	58.5	67.5	58.3
HPV50	58.9	61.4	56.2	53.8	59.5	57.4	54.1	58.9	59.7	58.9	54.3	59.1	59.1	59.5	55.7	60.2	59.5	62	60	54.7	58.1	58.2	53.6	59.6	62.8	59.4	59.4	61.2	59.6	60.8	60.4	64	61.8	60.3	55.3	62.2	70	64.4	61.9	60	65.1	60.5	60	59.2	59	60.3	57	60.5	56.7
HPV51	56.3	52.1	56.3	65	56.2	55.4	63.4	56.1	55.9	55.5	62.8	55.6	56.1	55.5	63.4	55.9	57.5	54.3	57.5	65.4	56.8	53.2	65.2	56.5	54.1	55.8	55.9	56.3	57.5	55.8	57.2	55.5	54.7	53.4	63.7	54.8	56.1	54.7	55.7	55	53.7	54.2	56.6	56.8	56.5	55.7	65.3	55.7	67.6
HPV52	58	55.5	56.8	63.7	58.4	56.7	63.7	55.5	59.7	58.7	66.5	59	56.3	56.1	68.3	58.8	59	56.6	59	65.1	57.6	55.8	63.3	59.4	57.3	59.4	57.8	57.6	59	56.8	59.9	57.9	55.6	56.9	68.3	58.3	57.1	56.1	59	55.1	56.3	55.4	59	58.8	59.2	59	73.6	58.4	66.3
HPV53	56.6	56.1	57	66.1	55.5	56.8	64.2	55.5	57.9	55.4	65.4	56.7	55.9	57.1	65.2	57.5	57.9	55.5	57	64.9	55.7	54.5	66.3	57.2	55.5	56.2	54.9	55.9	57.4	56.2	57.3	54.9	53.5	53.4	66.8	56.7	55.8	55.4	55.9	56.1	55.1	56.2	57.4	56.2	57.2	55.9	63.7	57.1	65.7
HPV54	58.2	55.1	57.5	64	57.2	56.2	64.9	56.9	58.8	58.6	65.8	57.5	55.7	54.6	68.3	58.7	57.8	56.7	58	65.4	59	54.2	63.9	59.5	56.6	58.8	57.1	57.9	57.1	55.7	59.6	58.2	54.3	56.6	67.6	58.7	57.1	59	58.6	55.4	58.8	56	58.4	56.8	59.3	57.1	70.3	57.4	68.6
HPV55	57.6	55.1	57.1	65.4	58.7	56.5	62.3	58.1	59.1	56.8	65	57.9	56.9	56.5	75.6	58.7	58.5	56.2	57.7	64.4	58.1	54.4	65.4	58.1	54.2	58.7	58.3	57.4	58.4	56.4	57.9	55.2	54.5	54.1	80.7	57.3	55.3	54.7	58.1	55	55.1	56	59.7	58.6	59	58.7	68.6	58.8	65.4
HPV56	56.4	55	56.9	65.7	57.7	55.7	64.1	54.3	57.2	56.6	64.5	56.7	54.3	56.7	64.5	57.8	58.6	54.2	58.1	64.5	57	53.8	66.1	57.3	54.7	55.4	57.4	55.6	59	55.5	57.3	54.9	54.4	54.3	65.7	57.2	56.2	54.4	55.9	55.3	54.7	55.4	57.7	58.1	56.8	57.1	64.6	57.3	66.8
HPV57	55	51.3	55.6	67.4	53.7	54.9	66.5	54.9	54.5	56	65.6	54.4	53.6	51.3	62.9	55.7	55	53	54.8	66.7	56.1	51.7	66.9	56.4	52.3	55.4	54.2	53.7	56.1	51.2	55.3	54.4	51.2	52.4	63.3	53.3	52.6	53	53.9	52	52.9	52.6	54.7	54.6	56.2	54.9	63.8	54.9	63.5
HPV58	57.4	56.2	57.7	64	57.4	56.4	64.3	55.8	59	59.5	65.4	58.1	54.9	55.1	67.2	58.5	59.5	56.9	59.3	65.4	58.2	55.5	63.5	59.6	55.6	59.4	56.9	57.5	59.2	55.6	58.6	55.9	54.4	56.1	66	57.6	56.5	54	57.8	53.7	55.2	55.5	59.2	59.3	57	58	74.5	59.1	66.2
HPV59	57	54.8	56.1	67	56.4	55.2	65.9	56.1	58.4	57.9	65.3	58.1	56.3	55.2	63.6	59.1	57.7	55.6	57.2	66.8	57.3	53.5	67.2	57	57	58.6	56.2	56.9	58.5	55.1	58.3	55.5	52.7	54.9	65.7	55.9	56.5	55.4	56.3	54.9	55.9	54.5	57.6	57.9	56.9	56.7	67.2	56.8	75.6
HPV5b	70.5	58.2	58.3	57.1	66.6	57.2	55.7	58.2	69.1	80.2	57.1	68.3	58.3	59.1	57.3	69.7	67.3	58	68.3	57.9	68.8	57.5	55.8	74	59.7	79	65.4	59.6	69.6	58.3	74	58.4	57.6	57.7	57.2	60.5	59	58.2	60.5	56.3	60.6	59.7	75.2	68.9	69.1	65.6	59.2	67.7	58.3
HPV5d	70.4	58	58	57	66.2	57.3	55.3	58.2	69.1	79.4	56.5	68.2	58.2	59	57.6	69.7	67.2	58	68.5	58.2	69	57.5	55.8	74	59.6	79.1	65.2	59.3	69.2	58.4	74.4	58.4	57.2	58.1	57.7	60.9	58.7	58.6	61.1	56.2	59.9	59.1	74.6	69	68.2	65.6	58.6	67.7	58.3
HPV6	56.5	54.2	56.9	63.2	57.5	54.4	63.2	56.7	58	56.6	65.5	56.4	57.1	54.6	85	57.3	57	56.1	57.8	64.8	57.6	54.1	63.8	58.4	55.6	57.7	57.1	55.9	57.2	54.3	58.2	56	55	54.2	77.3	56.1	56.3	55.2	57.5	54.8	55.9	54.8	56.8	57.5	58.4	57.3	68.2	57.7	64.8
HPV60	59.8	60.8	57.3	52.3	58.1	58.2	54.4	56.5	59.4	59	52.6	59	57.8	61.6	55.2	60.6	60.6	64.5	60.3	54.1	58	60.4	52.2	58.8	65.1	59.5	58.4	61.3	59.4	62.1	59.8	63.7	61.4	62.6	55.9	64.4	61.3	63	64	60.3	63.5	60	61.8	60.7	58.4	58.1	57.2	59.5	54.9
HPV61	56.3	53.6	56.1	67	56.8	55.6	73.9	55.8	56.4	57.1	67.6	57	55.4	55.1	64.3	56.4	57.2	54.6	56.3	73.6	56.3	52.8	66.3	57	52.7	56	56.2	55.6	57	54.6	56.4	55	52.6	53.5	64.1	54.4	54	53.7	54.6	54.2	54.5	54.8	58.1	56.3	56.7	56.5	66	56	67.3
HPV62	56	50.7	54.9	65.9	55.3	54.6	74.1	54.8	56.8	56.1	66.4	56.5	55.1	53.9	64.2	55.8	57.5	53.5	57.3	73.2	56.7	53.9	65.4	57.4	53.8	56.2	55	55.2	57.4	52.9	57.3	53.8	51.8	52.7	64.5	53.9	54.1	55.3	54.6	52.9	53.6	53.4	57.1	56.8	56.6	56.2	64.8	56.1	66.6
HPV63	58.7	54.5	67.5	55	58.2	56.5	55.7	55.8	58.5	57.7	54.9	57	56.2	56.5	57.3	57.3	57.8	57.2	57.2	55.4	58.8	53.9	55.4	58.4	57.2	57.7	58.4	56	58.6	55.7	58.1	56.8	56.2	55.2	57.4	57.2	56.1	55.5	56.4	54.2	55.5	56.8	57.8	57.7	58	57.6	58.8	57.2	55.5
HPV65	59.5	61.7	57.4	54.6	57.2	59.7	56.3	61.1	59.4	59.5	54.6	57.4	60.8	61.9	55.9	59.3	57.5	62.1	58.9	55.4	59.9	58	54.9	59.3	60.8	59.4	57.5	63.6	59.3	62.7	59.6	62.8	61.7	60	56.3	65.1	62.3	62.8	63.6	59.8	62.7	62.5	61.1	59.1	59.2	57.7	56.6	57.9	57.6
HPV66	55.4	54.4	55.7	66.3	55.9	55.1	64.9	54	57.4	56.3	65.2	57.5	54.3	56.8	64.3	57.1	57.5	54	57.8	64.4	56	53.3	66.7	56.4	54.2	55.7	56.6	56.5	58.4	55	56.4	53.6	54	53.2	65.9	56.7	54.6	54.8	55.5	53.8	54.4	55.6	57.4	56.5	56.7	56.4	65.8	56.3	66.4
HPV67	58.5	56	56.7	63.8	58.3	58.6	62.9	55.7	60.4	57.8	64.2	58.5	55.6	55.4	66.1	59.3	59.1	56.4	58.8	64.4	58	54.9	63.9	58.4	57	58.5	58	57.4	57.9	56.2	58	56.3	55.2	56	65.6	57	56.4	54.9	56.9	55.8	54.8	55.6	58.6	58.8	58.3	58	73.1	58.2	65.8
HPV68	58.5	54.4	54.3	65.6	57.9	54.7	65.4	55.4	58.8	58.5	64.8	57.9	55.4	54.2	63.3	57	58	55.9	57.2	67	57.3	53.7	65.6	58.6	56	56.5	57.6	56.2	57.7	54.2	57.4	56.1	55.2	55.5	64.4	56.6	56.7	54.7	56.9	54.9	56.3	55.1	58.3	57.5	58	57.4	66	56.5	73.8
HPV69	56.4	54.7	57.7	66	57.5	58	65.2	55.7	57.9	57.4	63.7	57.9	58.3	54.4	64.8	57.6	57.6	56.9	57.6	66.1	56.2	54	66.2	57.3	55.9	56.5	57.2	57.1	57.4	56.2	58	56.5	55.2	55.4	66.4	56.5	55.9	54.8	56.1	54.7	54.3	53.7	57.2	58.8	56.9	56.6	68.1	56.3	70.1
HPV6b	56.5	54.2	56.9	63.2	57.5	54.4	63.2	56.7	58	56.6	65.5	56.4	57.1	54.6	85	57.3	57	56.1	57.8	64.8	57.6	54.1	63.8	58.4	55.6	57.7	57.1	55.9	57.2	54.3	58.2	56	55	54.2	77.3	56.1	56.3	55.2	57.5	54.8	55.9	54.8	56.8	57.5	58.4	57.3	68.2	57.7	64.8
HPV7	58	51.8	55.8	62.6	56.6	55.2	61.1	55.9	58.3	56.8	63.9	59.1	55.7	54.2	66	58.9	58.1	54.9	57.4	62.4	57.8	54.3	63	57.4	55.9	56.9	56.7	56.9	58.8	53.2	56.7	56.2	54.9	55.7	66.1	56.2	57.1	54.4	57.9	54.9	54.9	56	57.5	59.1	58.4	57.2	67.4	59	64.9
HPV70	58.2	54.9	55.5	65.6	57.7	55.7	66.2	56.8	57.4	57.7	64.8	57.6	56.5	54.8	64.5	57.6	58.2	54.5	57.5	66.5	57.3	54.6	66.9	58.6	56	56.7	57.7	57.3	58.1	56.4	56.7	56.2	56.6	56	67.2	56.3	55.6	56.1	57.1	55	55.4	55.1	57.9	57.1	58.3	57	66.2	56.1	75.1
HPV71	55.8	54	57	66.6	56.1	56.4	67.5	56.7	55.9	57.2	73.9	56	55.3	54.7	67.9	57	56.9	54.9	56.1	67	56.2	52.3	65.9	57	54.7	57.5	56.8	55.1	56.3	53.9	57.6	55.1	52.4	53.6	66.6	55.9	54.9	53.6	56.3	53.5	55.6	54.8	57.7	56	58	56.5	66.7	57.3	66.6
HPV72	56.9	53.2	56.3	65.1	55.4	55.1	73.9	55.1	55.9	56.5	66.7	56.4	55.6	53.3	63.3	56.3	56.5	54.2	57	73	58	54.1	65	57.4	53.9	56.2	55.8	55.9	56.4	54.1	57.2	55.2	53.1	52.9	64.6	54.5	53.9	53	55.1	53.3	54.8	54.5	56.8	54.9	56.5	55.3	66.9	55.8	66.3
HPV73	60	56.2	57.1	64.3	57.2	56.5	64.1	57.2	59.1	58.9	64.8	58.7	55.9	57	65.2	59.6	59.7	57.2	58.4	65.9	58.9	55.1	64.4	58.5	56	58.6	58.3	57.6	58.3	56	57.3	58.8	56.2	57.4	66.8	57.1	57.9	57.5	59.2	56.7	55.4	56.8	60.3	59.1	58.6	57.6	69.9	59.2	65.6
HPV74	57.2	53.9	56.9	64.6	58.1	56.1	63.2	56.9	58	57.4	66.3	57.4	55.9	54.9	76.7	57.8	57.2	55.3	55.7	65.8	57.1	53.7	65.4	57.6	53.5	59.2	56.2	56.9	58	56.7	57.5	56.3	54.6	54.7	81.8	56.7	55.2	55.7	57.5	55.1	55.2	55.6	59.5	57.7	58.4	56.6	68.7	57.5	66.1
HPV75	79.6	56.9	58.7	56.6	68.7	59	54.2	60.6	72.3	69.2	55.7	70.6	59.1	60.5	57.9	70.8	71.8	59.9	71.1	56.5	73.9	58.2	56.5	69.6	60.4	70.6	69.2	59.5	70.8	60.1	69.8	60.8	57	58	57.1	61.1	61	59.7	61.9	59.2	60.1	59.9	69.8	70.9	71.4	69.7	60.7	69.5	58.6
HPV76	78.5	57.4	59.5	57.2	69.2	59.3	55.5	60.9	73	69.9	56.5	69.9	58.9	60.5	57.7	71.4	71.6	60.3	71.4	56.7	74	58.1	57.7	69.3	60.1	70.4	69.6	59.3	71.6	60.4	70.2	60.4	56.7	57.6	57.8	60.5	60.3	59.8	61.7	58.2	59.6	60.1	68.7	71.1	71	69.3	61.4	69.9	58.7
HPV77	57.2	54.4	55.6	76.7	56	55.6	65.4	55.4	57.7	58.1	66.1	57.3	56.2	53.6	64	58.5	58.1	54.3	56.7	65.8	56.7	51.7	76.8	57.3	53.9	57.5	56.3	55.6	57.9	53.4	56	55	52.4	53.1	63.5	56.2	54.7	54	55.7	53	54.2	54.2	57.2	57.5	58	55.9	64.9	57.6	67
HPV8	69.7	56.3	57.2	57.9	64.8	56	56.1	59.1	69	80.1	55.9	67.8	58.6	59.3	56.7	66.4	66.4	59	66.8	56.6	67.2	57.5	57.7	71.4	58.9	79.5	65.9	58.2	66.7	58.1	73.3	59	55.1	56.6	56.4	59.5	59.5	57.7	60.1	58.3	59.2	59.3	75.7	67.5	68	64.6	58.6	66.9	56.4
HPV80	70.2	58.8	58.5	55	73.2	59.4	54.8	59.6	75.7	68.2	55.5	73.3	59.3	60	57.2	80.5	76.4	59.8	75.1	57.6	71.3	58	55.9	68.7	60.2	67.6	72.8	60.6	78.1	59.3	69.3	60.5	57	59.2	57.3	61.1	59.5	60.2	60.9	58.4	60.7	57.1	69.7	87.1	71.9	73.6	60.7	79.9	58.4
HPV81	56.5	51.4	55.6	66.1	55.3	55.9	74.1	54.9	57.4	57	67	56.6	54.4	54.9	64.4	57.2	57.6	55.1	57.8	74.8	56.8	53.2	65.9	57.4	54.7	56.4	55.7	55.9	58.1	55.1	57.7	55.2	52.4	54.2	64.2	53.5	53.6	55.2	54.8	53.8	54.9	55.1	57.5	55.2	56.5	56.6	65.4	56.2	66
HPV82	55.7	53.2	55.9	65.7	56	55.3	62.7	56	55.9	56	63.2	55.6	55.1	54.8	63.4	55.7	57.1	53.8	56.7	64.1	56.8	53.1	64.6	57	54	55.4	55.2	57.3	57	54.8	56.9	55.1	55.3	53.9	64.5	56.7	56.3	54	56.5	54.5	54.4	55.3	56.5	56.9	57.1	55.8	66.7	56.4	68.3
HPV83	55.3	52.8	54.5	64.9	54.4	54.6	84.1	54.4	55.1	55.9	66.3	56	53.9	54.5	62.6	54.5	55.7	53.4	55	72	55.5	53.1	64.4	55.6	53.8	55.9	55.1	54.2	55.1	53.6	55.8	53	51.6	53.7	63.4	52.6	52.6	53.2	53.3	52.6	53.8	54.4	56.1	53.3	55.4	54.6	64.7	54	63.9
HPV84	57.6	53.5	56.2	67.2	56.9	58.1	74.1	57.9	57.7	58.8	68.8	57.5	56.4	54.8	65	58.5	57.2	54.7	58	85.2	58.6	51.8	66.9	57.5	54.1	57.9	56.5	56.5	58.2	55.1	58.2	55.9	52.7	53.7	64.9	55	54.3	55.3	55.9	55.2	54	54	56.4	56.8	57.5	56.9	65.9	57.5	68.5
HPV85	57.4	54.6	55.5	65.5	57.9	55.8	67.5	56.8	58.8	56.8	64.3	57.9	57.4	54.7	64.8	59	58.3	56.7	58.4	66.3	56.9	54.5	66.1	57.2	56.1	56.5	57.8	57.7	58.9	55.8	58.2	56.2	56	55.4	65.5	55.5	56.3	56.5	55.7	54.8	55.3	54.8	57.5	57.6	58	58	67.3	57.7	75.3
HPV86	56.5	52.8	55.6	67	55.6	55.9	73.1	56.9	55.6	57.1	65.9	56.6	56.5	54.4	63.6	56.9	56.7	54.1	56.4	81.4	57.8	52.2	66.4	56.5	53	55.4	54.9	56.1	56.3	55.4	56.1	54.8	52.7	52.6	63.7	54.1	53.1	54.7	55.1	54	54.1	54.7	56.6	55.2	55.5	55.1	64.7	56	66
HPV87	57.7	53.4	56.1	65.9	56.5	57.2	73.8	57.2	57.1	58	66.4	58.3	55.8	54.6	63.8	57.6	57.7	55.9	57.9	81.9	57.6	52.6	65.5	57.1	53.9	56.3	55.3	56.2	57.6	55.6	57	56.3	52.8	52.6	64.4	54.5	53.9	54.9	55.6	54.1	53.1	54.5	57.4	57.4	56.9	56.4	65.2	56.9	65
HPV88	60.3	61.8	54.6	52.1	58.1	58.1	53.1	59.6	60	59.5	53.2	57.8	57.3	60	54.3	57.9	59.6	65.3	59.5	54.9	58.8	60.5	52.6	59.4	65.7	59.1	58.6	62.5	60	59.9	59.9	64	59.7	61.4	55.3	63.2	62.2	61.8	62.6	58.7	61.1	60.4	59.1	59.4	58.6	59.6	56	59.2	55.3
HPV89	55.6	52.9	55.1	66.1	55.2	55.2	73.6	56.6	56	57.1	67.1	55.4	55.2	54.9	63.1	57.1	55.3	54.6	57.3	73.8	56.5	52.1	66.4	56.6	53.5	55.6	54.9	56.2	56	54.1	56.4	53.9	51.9	53.2	63.5	53.7	54.2	53.5	53.7	52.9	54.2	53.8	56.1	55	55	55.2	65	55.3	66.4
HPV9	68.9	56.9	58.7	56.3	73.5	59.3	55.8	59.9	73.4	67.9	57.6	72.2	59.2	61	56.6	77.2	78.4	59.4	78.1	57.5	70.7	58	56.9	69.1	61.3	67.1	72.7	60.4	79.4	59.3	68.5	58.6	58	57.6	57.4	61	58.9	57.3	60.1	58	58.4	58.2	68.8	76.3	71.3	72.1	59.2	75.9	59.8
HPV90	57	52.6	54.6	65.6	55.5	56.6	66.9	57.1	56.7	58	82.9	55.9	56.4	53.7	66.4	57.3	57.8	53.8	56.5	67.5	55.2	52.8	66.9	55.8	53.9	56.8	55.7	56.7	57.2	54.4	56.7	55.6	52.6	53.3	66.6	55.1	55.1	54	55.4	53.7	54	55	56	56.6	55.9	56.4	64.3	56.6	65.5
HPV91	56.7	54.1	56	63.6	55.8	54.5	61.5	55.1	57.8	57.1	64	57.6	55	53	65.3	58.2	56.6	54.2	56.5	61.4	55.9	50.8	63.5	56.7	55.9	57.1	56.1	55.3	57	53.4	57.1	56	54.3	54	66.3	55	56.5	55	56.1	51.9	56.1	53.6	56.5	58.3	58	56.5	68.4	58.4	63.7
HPV92	70.4	57.9	57.7	55.7	67.5	58.5	55.5	59.5	70.1	68.4	55.2	68.4	60.1	59.3	56.8	70.4	69.2	57.3	68	57.6	71.1	58.7	55.8	67.6	58.6	67.1	66.5	60.5	70	59.5	67.9	61.1	58.9	59.5	58.7	60.8	61.7	60.2	61.6	57.6	59.9	59.2	69.7	70.1	71.7	68.3	60.7	69.8	57.9
HPV93	70.1	58	58.2	54.9	67.6	58.9	55.2	58.1	69.1	74	54	68.7	58.5	59.8	58.2	69.2	70	58.7	69.9	57.7	69.1	57.5	56	73.5	59.5	74.3	66.2	58.6	69.3	59.7	74.6	60.1	58.4	58.1	57.6	61.2	59.7	59.6	59.9	57.8	59.2	59.3	73.2	69.4	69.3	66.5	59.4	69.2	58.2
HPV94	55.4	52.6	56.2	87.7	57.1	55	64.3	54.7	58.2	57.2	66	57.1	53.8	54	63.6	56.8	56.7	53.9	55.4	66.7	56	52.6	88.2	56.1	53.4	55.6	55.8	55.5	56.3	54	56.4	53.9	52.6	52.6	64.1	56.1	54.5	53.3	55.8	52.1	53.8	52.3	58.1	55.5	56.4	57.5	64.7	56.2	66.6
HPV95	60.6	60.6	55.7	53.9	57.8	58.7	55	59.9	60.2	59.2	53.2	57.3	60.6	62.2	55.6	59	58.9	61.8	59.9	54.3	59.5	60.1	55.3	58.5	62.4	59.4	58.4	63.7	59.2	62.2	59	62.8	61.5	60.8	55.7	63.3	62.4	63.1	63.4	60.8	63.1	62.9	60.8	58.3	58.8	58.5	57.5	58.6	57.3
HPV96	70.8	57.3	56.6	56	67.4	57	55	58.1	70.2	68.6	56	68.9	58.7	59.1	58.3	69.9	70.1	57.2	69.8	56.8	70	58.7	55.7	67.8	59.1	69.7	66.8	57.8	70.4	58.4	68.3	58.9	56.8	58.7	58.6	59.3	58.9	57.1	60.1	57.1	59.1	56.7	67.9	69.6	82	67.5	60.1	69	57.4
HPV97	57.3	54.7	54.8	66.3	58.9	57.1	64.1	57.5	58.2	58.1	64.9	58.9	56.9	55	65.1	59.2	59.1	56.3	58.1	66.4	57	54.2	67.1	58.2	55.7	56.8	57.9	58.8	58.1	56.4	58	57.6	55.3	55.1	66.5	57.2	57.7	55.1	58.4	55.6	57.4	56	59.9	59.3	58	58.1	67.3	58.2	83.5
HPV98	69.3	57.8	58.4	55.5	66.2	58.6	55	59	68.8	72.2	55	67.4	58.3	59.1	57.3	69.9	68.4	58	68.1	56.5	68.5	57	55.8	72.6	58.9	73.6	65.7	58.5	69.3	59.3	72.9	59.1	57.5	58.2	57.3	61.2	58.2	59	60	57.4	60.8	58.2	72.5	68.6	67.7	66.3	58.5	67.8	57.3
HPV99	68.7	57.2	57.9	56.3	65.2	57.5	56.5	59.2	67.9	80.1	56	67.1	58.3	58.9	57.6	67.4	66.2	57.8	68	57.1	67.3	57.7	56.9	71.9	58.5	80	65.5	59	68	58.2	73.6	58.8	56.3	57.3	56.9	59.2	59.3	58.2	60.3	58.9	59.8	58.7	75.5	68.1	68.6	65.2	58.6	66.6	55.9
[truncated: 90 more columns]
